# Supplementary material for: Prediction of Synaptically Localized RNAs in Human Neurons Using Developmental Brain Gene Expression Data
Source: Genes (Basel). 2022 Aug 20;13(8):1488. doi: 10.3390/genes13081488 (PMC9408096; doi:10.3390/genes13081488)
Supplement: Supplementary file 1 [file genes-13-01488-s001.zip]

Archive with 2 entries (2 files):
- Supplementary_Tables_S6_S7_S8.xlsx
- Supporting_Information.pdf
