# Supplementary material for: Prediction of Synaptically Localized RNAs in Human Neurons Using Developmental Brain Gene Expression Data
Source: Genes (Basel). 2022 Aug 20;13(8):1488. doi: 10.3390/genes13081488 (PMC9408096; doi:10.3390/genes13081488)
Supplement: Supplementary file 1 [file genes-13-01488-s001.zip › Supplementary_Tables_S6_S7_S8.xlsx]

## Sheet: Table S6
Table S6. List of high-confidence candidate mRNAs predicted by PredSynRNA using the developmental brain gene expression features from BrainSpan.
gene_id	gene_symbol	predicted probability by SVM	predicted probability by ANN	predicted probability by RF	description
ENSG00000161016	RPL8	0.94	0.982	1	ribosomal protein L8
ENSG00000152082	MZT2B	0.957	0.976	0.96	mitotic spindle organizing protein 2B
ENSG00000008988	RPS20	0.935	0.969	0.964	ribosomal protein S20
ENSG00000149932	TMEM219	0.908	0.955	0.986	transmembrane protein 219
ENSG00000244734	HBB	0.982	0.99	0.874	hemoglobin subunit beta
ENSG00000103495	MAZ	0.928	0.944	0.957	MYC associated zinc finger protein
ENSG00000162545	CAMK2N1	0.961	0.96	0.892	calcium/calmodulin dependent protein kinase II inhibitor 1
ENSG00000205542	TMSB4X	0.878	0.942	0.991	thymosin beta 4 X-linked
ENSG00000071082	RPL31	0.913	0.927	0.969	ribosomal protein L31
ENSG00000105258	POLR2I	0.921	0.957	0.922	RNA polymerase II subunit I
ENSG00000130881	LRP3	0.932	0.959	0.9	LDL receptor related protein 3
ENSG00000167971	CASKIN1	0.955	0.934	0.893	CASK interacting protein 1
ENSG00000100097	LGALS1	0.933	0.946	0.883	galectin 1
ENSG00000170296	GABARAP	0.897	0.895	0.968	GABA type A receptor-associated protein
ENSG00000175756	AURKAIP1	0.85	0.94	0.97	aurora kinase A interacting protein 1
ENSG00000160781	PAQR6	0.943	0.965	0.85	progestin and adipoQ receptor family member 6
ENSG00000167995	BEST1	0.89	0.947	0.92	bestrophin 1
ENSG00000142089	IFITM3	0.925	0.978	0.853	interferon induced transmembrane protein 3
ENSG00000183617	MRPL54	0.894	0.942	0.908	mitochondrial ribosomal protein L54
ENSG00000111640	GAPDH	0.823	0.939	0.982	glyceraldehyde-3-phosphate dehydrogenase
ENSG00000118181	RPS25	0.894	0.937	0.909	ribosomal protein S25
ENSG00000141552	ANAPC11	0.863	0.915	0.96	anaphase promoting complex subunit 11
ENSG00000175602	CCDC85B	0.887	0.979	0.87	coiled-coil domain containing 85B
ENSG00000126709	IFI6	0.901	0.97	0.86	interferon alpha inducible protein 6
ENSG00000103145	HCFC1R1	0.853	0.914	0.957	host cell factor C1 regulator 1
ENSG00000109475	RPL34	0.906	0.919	0.893	ribosomal protein L34
ENSG00000161642	ZNF385A	0.931	0.973	0.814	zinc finger protein 385A
ENSG00000242173	ARHGDIG	0.915	0.95	0.848	Rho GDP dissociation inhibitor gamma
ENSG00000177030	DEAF1	0.91	0.91	0.89	DEAF1 transcription factor
ENSG00000181029	TRAPPC5	0.832	0.94	0.937	trafficking protein particle complex subunit 5
ENSG00000156482	RPL30	0.845	0.884	0.975	ribosomal protein L30
ENSG00000149925	ALDOA	0.887	0.906	0.91	aldolase, fructose-bisphosphate A
ENSG00000130208	APOC1	0.948	0.986	0.768	apolipoprotein C1
ENSG00000105088	OLFM2	0.837	0.956	0.905	olfactomedin 2
ENSG00000002330	BAD	0.85	0.943	0.902	BCL2 associated agonist of cell death
ENSG00000143947	RPS27A	0.87	0.887	0.936	ribosomal protein S27a
ENSG00000100605	ITPK1	0.875	0.868	0.943	inositol-tetrakisphosphate 1-kinase
ENSG00000112695	COX7A2	0.874	0.895	0.917	cytochrome c oxidase subunit 7A2
ENSG00000155980	KIF5A	0.958	0.936	0.79	kinesin family member 5A
ENSG00000105698	USF2	0.87	0.946	0.865	upstream transcription factor 2, c-fos interacting
ENSG00000166165	CKB	0.751	0.929	0.998	creatine kinase B
ENSG00000179091	CYC1	0.847	0.883	0.945	cytochrome c1
ENSG00000159335	PTMS	0.846	0.932	0.896	parathymosin
ENSG00000125148	MT2A	0.93	0.981	0.76	metallothionein 2A
ENSG00000174939	ASPHD1	0.913	0.948	0.803	aspartate beta-hydroxylase domain containing 1
ENSG00000250067	YJEFN3	0.848	0.928	0.885	YjeF N-terminal domain containing 3
ENSG00000163453	IGFBP7	0.813	0.937	0.907	insulin like growth factor binding protein 7
ENSG00000188643	S100A16	0.924	0.959	0.773	S100 calcium binding protein A16
ENSG00000161999	JMJD8	0.821	0.891	0.943	jumonji domain containing 8
ENSG00000131116	ZNF428	0.809	0.873	0.97	zinc finger protein 428
ENSG00000241360	PDXP	0.926	0.887	0.839	pyridoxal phosphatase
ENSG00000182103	FAM181B	0.925	0.941	0.783	family with sequence similarity 181 member B
ENSG00000103266	STUB1	0.874	0.934	0.837	STIP1 homology and U-box containing protein 1
ENSG00000132563	REEP2	0.869	0.851	0.924	receptor accessory protein 2
ENSG00000130383	FUT5	0.911	0.943	0.789	fucosyltransferase 5
ENSG00000168734	PKIG	0.87	0.923	0.849	cAMP-dependent protein kinase inhibitor gamma
ENSG00000119632	IFI27L2	0.911	0.954	0.77	interferon alpha inducible protein 27 like 2
ENSG00000165795	NDRG2	0.809	0.971	0.852	NDRG family member 2
ENSG00000197982	C1orf122	0.87	0.912	0.85	chromosome 1 open reading frame 122
ENSG00000127472	PLA2G5	0.952	0.891	0.78	phospholipase A2 group V
ENSG00000187193	MT1X	0.953	0.963	0.7	metallothionein 1X
ENSG00000187608	ISG15	0.937	0.989	0.689	ISG15 ubiquitin like modifier
ENSG00000124702	KLHDC3	0.889	0.876	0.849	kelch domain containing 3
ENSG00000100427	MLC1	0.924	0.958	0.729	modulator of VRAC current 1
ENSG00000132329	RAMP1	0.944	0.968	0.694	receptor activity modifying protein 1
ENSG00000143543	JTB	0.811	0.853	0.94	jumping translocation breakpoint
ENSG00000034510	TMSB10	0.816	0.986	0.8	thymosin beta 10
ENSG00000154102	C16orf74	0.949	0.881	0.766	chromosome 16 open reading frame 74
ENSG00000124762	CDKN1A	0.866	0.918	0.812	cyclin dependent kinase inhibitor 1A
ENSG00000168028	RPSA	0.852	0.885	0.858	ribosomal protein SA
ENSG00000128311	TST	0.908	0.915	0.769	thiosulfate sulfurtransferase
ENSG00000138326	RPS24	0.818	0.821	0.95	ribosomal protein S24
ENSG00000125841	NRSN2	0.869	0.852	0.867	neurensin 2
ENSG00000051523	CYBA	0.97	0.969	0.648	cytochrome b-245 alpha chain
ENSG00000074071	MRPS34	0.808	0.85	0.929	mitochondrial ribosomal protein S34
ENSG00000176046	NUPR1	0.924	0.853	0.801	nuclear protein 1, transcriptional regulator
ENSG00000204347	BTBD17	0.962	0.955	0.659	BTB domain containing 17
ENSG00000127445	PIN1	0.849	0.89	0.835	peptidylprolyl cis/trans isomerase, NIMA-interacting 1
ENSG00000130876	SLC7A10	0.889	0.887	0.788	solute carrier family 7 member 10
ENSG00000135617	PRADC1	0.82	0.892	0.848	protease associated domain containing 1
ENSG00000187051	RPS19BP1	0.825	0.907	0.826	ribosomal protein S19 binding protein 1
ENSG00000185432	METTL7A	0.913	0.911	0.73	methyltransferase like 7A
ENSG00000103024	NME3	0.739	0.929	0.882	NME/NM23 nucleoside diphosphate kinase 3
ENSG00000176244	ACBD7	0.916	0.851	0.782	acyl-CoA binding domain containing 7
ENSG00000168309	FAM107A	0.768	0.895	0.885	family with sequence similarity 107 member A
ENSG00000213988	ZNF90	0.842	0.881	0.818	zinc finger protein 90
ENSG00000168899	VAMP5	0.89	0.944	0.706	vesicle associated membrane protein 5
ENSG00000147119	CHST7	0.847	0.858	0.83	carbohydrate sulfotransferase 7
ENSG00000135916	ITM2C	0.736	0.94	0.854	integral membrane protein 2C
ENSG00000111328	CDK2AP1	0.806	0.834	0.889	cyclin dependent kinase 2 associated protein 1
ENSG00000122406	RPL5	0.807	0.814	0.907	ribosomal protein L5
ENSG00000106538	RARRES2	0.904	0.867	0.757	retinoic acid receptor responder 2
ENSG00000162512	SDC3	0.793	0.862	0.872	syndecan 3
ENSG00000078804	TP53INP2	0.929	0.918	0.679	tumor protein p53 inducible nuclear protein 2
ENSG00000168159	RNF187	0.864	0.802	0.855	ring finger protein 187
ENSG00000105379	ETFB	0.807	0.912	0.802	electron transfer flavoprotein subunit beta
ENSG00000165886	UBTD1	0.869	0.838	0.812	ubiquitin domain containing 1
ENSG00000206172	HBA1	0.886	0.924	0.706	hemoglobin subunit alpha 1
ENSG00000111275	ALDH2	0.765	0.892	0.858	aldehyde dehydrogenase 2 family member
ENSG00000185201	IFITM2	0.812	0.906	0.79	interferon induced transmembrane protein 2
ENSG00000198794	SCAMP5	0.872	0.802	0.833	secretory carrier membrane protein 5
ENSG00000159069	FBXW5	0.859	0.871	0.776	F-box and WD repeat domain containing 5
ENSG00000134824	FADS2	0.772	0.836	0.893	fatty acid desaturase 2
ENSG00000132821	VSTM2L	0.9	0.885	0.716	V-set and transmembrane domain containing 2 like
ENSG00000047849	MAP4	0.833	0.784	0.884	microtubule associated protein 4
ENSG00000156381	ANKRD9	0.905	0.875	0.72	ankyrin repeat domain 9
ENSG00000205155	PSENEN	0.799	0.884	0.815	presenilin enhancer, gamma-secretase subunit
ENSG00000146540	C7orf50	0.861	0.915	0.722	chromosome 7 open reading frame 50
ENSG00000175130	MARCKSL1	0.75	0.851	0.897	MARCKS like 1
ENSG00000131094	C1QL1	0.921	0.914	0.662	complement C1q like 1
ENSG00000213741	RPS29	0.907	0.92	0.67	ribosomal protein S29
ENSG00000070087	PFN2	0.895	0.738	0.864	profilin 2
ENSG00000148672	GLUD1	0.71	0.82	0.964	glutamate dehydrogenase 1
ENSG00000173272	MZT2A	0.837	0.901	0.755	mitotic spindle organizing protein 2A
ENSG00000166925	TSC22D4	0.872	0.933	0.687	TSC22 domain family member 4
ENSG00000177954	RPS27	0.909	0.934	0.643	ribosomal protein S27
ENSG00000174903	RAB1B	0.792	0.79	0.902	RAB1B, member RAS oncogene family
ENSG00000166426	CRABP1	0.974	0.971	0.538	cellular retinoic acid binding protein 1
ENSG00000130066	SAT1	0.783	0.894	0.803	spermidine/spermine N1-acetyltransferase 1
ENSG00000088826	SMOX	0.815	0.877	0.788	spermine oxidase
ENSG00000172247	C1QTNF4	0.813	0.94	0.727	C1q and TNF related 4
ENSG00000131095	GFAP	0.708	0.913	0.859	glial fibrillary acidic protein
ENSG00000188536	HBA2	0.861	0.939	0.679	hemoglobin subunit alpha 2
ENSG00000126247	CAPNS1	0.811	0.769	0.899	calpain small subunit 1
ENSG00000100979	PLTP	0.815	0.872	0.789	phospholipid transfer protein
ENSG00000186654	PRR5	0.802	0.818	0.855	proline rich 5
ENSG00000108622	ICAM2	0.815	0.9	0.76	intercellular adhesion molecule 2
ENSG00000198933	TBKBP1	0.868	0.856	0.75	TBK1 binding protein 1
ENSG00000087152	ATXN7L3	0.9	0.81	0.762	ataxin 7 like 3
ENSG00000125868	DSTN	0.864	0.772	0.836	destrin, actin depolymerizing factor
ENSG00000185236	RAB11B	0.756	0.806	0.906	RAB11B, member RAS oncogene family
ENSG00000150779	TIMM8B	0.865	0.878	0.725	translocase of inner mitochondrial membrane 8 homolog B
ENSG00000173812	EIF1	0.811	0.785	0.871	eukaryotic translation initiation factor 1
ENSG00000109610	SOD3	0.87	0.785	0.808	superoxide dismutase 3
ENSG00000102882	MAPK3	0.839	0.778	0.843	mitogen-activated protein kinase 3
ENSG00000110011	DNAJC4	0.828	0.803	0.827	DnaJ heat shock protein family (Hsp40) member C4
ENSG00000108528	SLC25A11	0.741	0.765	0.948	solute carrier family 25 member 11
ENSG00000178741	COX5A	0.89	0.809	0.754	cytochrome c oxidase subunit 5A
ENSG00000182809	CRIP2	0.851	0.865	0.734	cysteine rich protein 2
ENSG00000131771	PPP1R1B	0.811	0.933	0.706	protein phosphatase 1 regulatory inhibitor subunit 1B
ENSG00000118292	C1orf54	0.83	0.871	0.745	chromosome 1 open reading frame 54
ENSG00000171148	TADA3	0.747	0.793	0.906	transcriptional adaptor 3
ENSG00000083807	SLC27A5	0.888	0.862	0.695	solute carrier family 27 member 5
ENSG00000111906	HDDC2	0.79	0.799	0.855	HD domain containing 2
ENSG00000013306	SLC25A39	0.781	0.816	0.846	solute carrier family 25 member 39
ENSG00000100348	TXN2	0.743	0.816	0.883	thioredoxin 2
ENSG00000167194	C16orf92	0.928	0.905	0.609	chromosome 16 open reading frame 92
ENSG00000170989	S1PR1	0.829	0.883	0.729	sphingosine-1-phosphate receptor 1
ENSG00000179965	ZNF771	0.815	0.866	0.759	zinc finger protein 771
ENSG00000188290	HES4	0.77	0.95	0.719	hes family bHLH transcription factor 4
ENSG00000130244	FAM98C	0.865	0.919	0.654	family with sequence similarity 98 member C
ENSG00000213398	LCAT	0.887	0.879	0.671	lecithin-cholesterol acyltransferase
ENSG00000244187	TMEM141	0.826	0.91	0.7	transmembrane protein 141
ENSG00000243056	EIF4EBP3	0.846	0.853	0.737	eukaryotic translation initiation factor 4E binding protein 3
ENSG00000089157	RPLP0	0.828	0.84	0.767	ribosomal protein lateral stalk subunit P0
ENSG00000064393	HIPK2	0.927	0.842	0.666	homeodomain interacting protein kinase 2
ENSG00000161281	COX7A1	0.868	0.869	0.696	cytochrome c oxidase subunit 7A1
ENSG00000053438	NNAT	0.907	0.732	0.793	neuronatin
ENSG00000135821	GLUL	0.705	0.909	0.816	glutamate-ammonia ligase
ENSG00000153904	DDAH1	0.859	0.757	0.813	dimethylarginine dimethylaminohydrolase 1
ENSG00000142227	EMP3	0.79	0.771	0.867	epithelial membrane protein 3
ENSG00000100033	PRODH	0.814	0.782	0.829	proline dehydrogenase 1
ENSG00000178952	TUFM	0.785	0.818	0.822	Tu translation elongation factor, mitochondrial
ENSG00000110651	CD81	0.714	0.816	0.893	CD81 molecule
ENSG00000255823	MTRNR2L8	0.913	0.958	0.551	MT-RNR2 like 8
ENSG00000169715	MT1E	0.818	0.896	0.706	metallothionein 1E
ENSG00000003249	DBNDD1	0.811	0.813	0.793	dysbindin domain containing 1
ENSG00000124733	MEA1	0.807	0.787	0.818	male-enhanced antigen 1
ENSG00000100092	SH3BP1	0.842	0.785	0.785	SH3 domain binding protein 1
ENSG00000184602	SNN	0.871	0.749	0.791	stannin
ENSG00000142546	NOSIP	0.733	0.818	0.86	nitric oxide synthase interacting protein
ENSG00000162496	DHRS3	0.736	0.881	0.793	dehydrogenase/reductase 3
ENSG00000126458	RRAS	0.816	0.863	0.73	RAS related
ENSG00000131409	LRRC4B	0.753	0.825	0.829	leucine rich repeat containing 4B
ENSG00000137726	FXYD6	0.873	0.724	0.809	FXYD domain containing ion transport regulator 6
ENSG00000005075	POLR2J	0.868	0.913	0.625	RNA polymerase II subunit J
ENSG00000171476	HOPX	0.888	0.768	0.75	HOP homeobox
ENSG00000166710	B2M	0.75	0.838	0.817	beta-2-microglobulin
ENSG00000063241	ISOC2	0.768	0.877	0.76	isochorismatase domain containing 2
ENSG00000111716	LDHB	0.84	0.774	0.791	lactate dehydrogenase B
ENSG00000256618	MTRNR2L1	0.948	0.878	0.578	MT-RNR2 like 1
ENSG00000079215	SLC1A3	0.772	0.864	0.767	solute carrier family 1 member 3
ENSG00000198931	APRT	0.756	0.854	0.792	adenine phosphoribosyltransferase
ENSG00000143612	C1orf43	0.832	0.752	0.815	chromosome 1 open reading frame 43
ENSG00000120896	SORBS3	0.824	0.835	0.733	sorbin and SH3 domain containing 3
ENSG00000183840	GPR39	0.831	0.864	0.696	G protein-coupled receptor 39
ENSG00000137766	UNC13C	0.938	0.825	0.626	unc-13 homolog C
ENSG00000103154	NECAB2	0.868	0.887	0.633	N-terminal EF-hand calcium binding protein 2
ENSG00000163930	BAP1	0.864	0.814	0.71	BRCA1 associated protein 1
ENSG00000165949	IFI27	0.833	0.81	0.74	interferon alpha inducible protein 27
ENSG00000161955	TNFSF13	0.839	0.859	0.681	TNF superfamily member 13
ENSG00000130313	PGLS	0.782	0.832	0.764	6-phosphogluconolactonase
ENSG00000206503	HLA-A	0.752	0.857	0.767	major histocompatibility complex, class I, A
ENSG00000151929	BAG3	0.828	0.828	0.718	BAG cochaperone 3
ENSG00000181444	ZNF467	0.789	0.865	0.718	zinc finger protein 467
ENSG00000156587	UBE2L6	0.835	0.839	0.696	ubiquitin conjugating enzyme E2 L6
ENSG00000167775	CD320	0.685	0.855	0.828	CD320 molecule
ENSG00000086506	HBQ1	0.813	0.834	0.719	hemoglobin subunit theta 1
ENSG00000174307	PHLDA3	0.856	0.819	0.689	pleckstrin homology like domain family A member 3
ENSG00000168993	CPLX1	0.91	0.826	0.627	complexin 1
ENSG00000122971	ACADS	0.817	0.804	0.741	acyl-CoA dehydrogenase short chain
ENSG00000221946	FXYD7	0.765	0.79	0.802	FXYD domain containing ion transport regulator 7
ENSG00000100379	KCTD17	0.781	0.833	0.743	potassium channel tetramerization domain containing 17
ENSG00000172201	ID4	0.831	0.835	0.69	inhibitor of DNA binding 4, HLH protein
ENSG00000204822	MRPL53	0.83	0.873	0.652	mitochondrial ribosomal protein L53
ENSG00000183773	AIFM3	0.881	0.854	0.615	apoptosis inducing factor mitochondria associated 3
ENSG00000180879	SSR4	0.777	0.83	0.742	signal sequence receptor subunit 4
ENSG00000109107	ALDOC	0.613	0.892	0.842	aldolase, fructose-bisphosphate C
ENSG00000180992	MRPL14	0.781	0.821	0.743	mitochondrial ribosomal protein L14
ENSG00000126368	NR1D1	0.736	0.816	0.788	nuclear receptor subfamily 1 group D member 1
ENSG00000143545	RAB13	0.864	0.81	0.665	RAB13, member RAS oncogene family
ENSG00000167543	TP53I13	0.828	0.827	0.682	tumor protein p53 inducible protein 13
ENSG00000112559	MDFI	0.875	0.849	0.612	MyoD family inhibitor
ENSG00000161714	PLCD3	0.808	0.813	0.714	phospholipase C delta 3
ENSG00000144040	SFXN5	0.859	0.843	0.633	sideroflexin 5
ENSG00000111817	DSE	0.804	0.82	0.71	dermatan sulfate epimerase
ENSG00000105516	DBP	0.746	0.863	0.725	D-box binding PAR bZIP transcription factor
ENSG00000174080	CTSF	0.698	0.775	0.861	cathepsin F
ENSG00000088986	DYNLL1	0.807	0.728	0.797	dynein light chain LC8-type 1
ENSG00000109113	RAB34	0.8	0.78	0.751	RAB34, member RAS oncogene family
ENSG00000239697	TNFSF12	0.804	0.837	0.69	TNF superfamily member 12
ENSG00000104825	NFKBIB	0.791	0.786	0.754	NFKB inhibitor beta
ENSG00000008517	IL32	0.91	0.799	0.62	interleukin 32
ENSG00000068079	IFI35	0.892	0.826	0.61	interferon induced protein 35
ENSG00000006327	TNFRSF12A	0.882	0.747	0.699	TNF receptor superfamily member 12A
ENSG00000213719	CLIC1	0.801	0.823	0.703	chloride intracellular channel 1
ENSG00000105518	TMEM205	0.645	0.742	0.939	transmembrane protein 205
ENSG00000119559	C19orf25	0.775	0.847	0.702	chromosome 19 open reading frame 25
ENSG00000141504	SAT2	0.726	0.739	0.858	spermidine/spermine N1-acetyltransferase family member 2
ENSG00000051620	HEBP2	0.775	0.834	0.714	heme binding protein 2
ENSG00000149761	NUDT22	0.77	0.794	0.758	nudix hydrolase 22
ENSG00000167778	SPRYD3	0.774	0.727	0.821	SPRY domain containing 3
ENSG00000149489	ROM1	0.901	0.752	0.669	retinal outer segment membrane protein 1
ENSG00000163884	KLF15	0.798	0.772	0.749	Kruppel like factor 15
ENSG00000115226	FNDC4	0.854	0.771	0.694	fibronectin type III domain containing 4
ENSG00000160973	FOXH1	0.81	0.816	0.692	forkhead box H1
ENSG00000177464	GPR4	0.823	0.811	0.683	G protein-coupled receptor 4
ENSG00000117519	CNN3	0.731	0.715	0.87	calponin 3
ENSG00000184752	NDUFA12	0.761	0.792	0.763	NADH:ubiquinone oxidoreductase subunit A12
ENSG00000117450	PRDX1	0.792	0.808	0.715	peroxiredoxin 1
ENSG00000214026	MRPL23	0.758	0.8	0.755	mitochondrial ribosomal protein L23
ENSG00000150991	UBC	0.626	0.711	0.976	ubiquitin C
ENSG00000175287	PHYHD1	0.822	0.72	0.771	phytanoyl-CoA dioxygenase domain containing 1
ENSG00000171222	SCAND1	0.76	0.862	0.69	SCAN domain containing 1
ENSG00000185507	IRF7	0.832	0.734	0.745	interferon regulatory factor 7
ENSG00000086504	MRPL28	0.761	0.784	0.766	mitochondrial ribosomal protein L28
ENSG00000123143	PKN1	0.734	0.822	0.754	protein kinase N1
ENSG00000172663	TMEM134	0.777	0.778	0.755	transmembrane protein 134
ENSG00000010256	UQCRC1	0.77	0.677	0.863	ubiquinol-cytochrome c reductase core protein 1
ENSG00000227051	C14orf132	0.844	0.769	0.697	chromosome 14 open reading frame 132
ENSG00000132879	FBXO44	0.74	0.793	0.775	F-box protein 44
ENSG00000167685	ZNF444	0.826	0.801	0.68	zinc finger protein 444
ENSG00000128989	ARPP19	0.791	0.723	0.792	cAMP regulated phosphoprotein 19
ENSG00000204592	HLA-E	0.712	0.809	0.785	major histocompatibility complex, class I, E
ENSG00000142459	EVI5L	0.738	0.723	0.845	ecotropic viral integration site 5 like
ENSG00000177674	AGTRAP	0.807	0.767	0.731	angiotensin II receptor associated protein
ENSG00000167797	CDK2AP2	0.726	0.781	0.798	cyclin dependent kinase 2 associated protein 2
ENSG00000163191	S100A11	0.816	0.837	0.651	S100 calcium binding protein A11
ENSG00000141858	SAMD1	0.821	0.796	0.687	sterile alpha motif domain containing 1
ENSG00000166441	RPL27A	0.818	0.857	0.627	ribosomal protein L27a
ENSG00000062582	MRPS24	0.788	0.813	0.7	mitochondrial ribosomal protein S24
ENSG00000171051	FPR1	0.896	0.669	0.73	formyl peptide receptor 1
ENSG00000037042	TUBG2	0.775	0.75	0.769	tubulin gamma 2
ENSG00000130755	GMFG	0.771	0.789	0.732	glia maturation factor gamma
ENSG00000134873	CLDN10	0.83	0.771	0.69	claudin 10
ENSG00000087077	TRIP6	0.813	0.717	0.757	thyroid hormone receptor interactor 6
ENSG00000130005	GAMT	0.768	0.836	0.682	guanidinoacetate N-methyltransferase
ENSG00000168461	RAB31	0.743	0.788	0.755	RAB31, member RAS oncogene family
ENSG00000136297	MMD2	0.82	0.808	0.657	monocyte to macrophage differentiation associated 2
ENSG00000145284	SCD5	0.757	0.783	0.744	stearoyl-CoA desaturase 5
ENSG00000176490	DIRAS1	0.879	0.741	0.661	DIRAS family GTPase 1
ENSG00000136238	RAC1	0.797	0.732	0.752	Rac family small GTPase 1
ENSG00000140522	RLBP1	0.841	0.678	0.761	retinaldehyde binding protein 1
ENSG00000172115	CYCS	0.829	0.781	0.67	cytochrome c, somatic
ENSG00000105559	PLEKHA4	0.889	0.729	0.662	pleckstrin homology domain containing A4
ENSG00000117016	RIMS3	0.861	0.751	0.667	regulating synaptic membrane exocytosis 3
ENSG00000189129	PLAC9	0.773	0.843	0.661	placenta associated 9
ENSG00000168701	TMEM208	0.697	0.801	0.778	transmembrane protein 208
ENSG00000158710	TAGLN2	0.828	0.826	0.622	transgelin 2
ENSG00000125611	CHCHD5	0.812	0.785	0.679	coiled-coil-helix-coiled-coil-helix domain containing 5
ENSG00000105767	CADM4	0.681	0.781	0.813	cell adhesion molecule 4
ENSG00000125901	MRPS26	0.654	0.708	0.912	mitochondrial ribosomal protein S26
ENSG00000168101	NUDT16L1	0.681	0.808	0.781	nudix hydrolase 16 like 1
ENSG00000189171	S100A13	0.798	0.846	0.626	S100 calcium binding protein A13
ENSG00000174021	GNG5	0.786	0.82	0.663	G protein subunit gamma 5
ENSG00000242419	PCDHGC4	0.696	0.785	0.785	protocadherin gamma subfamily C, 4
ENSG00000168243	GNG4	0.891	0.809	0.566	G protein subunit gamma 4
ENSG00000107872	FBXL15	0.783	0.826	0.652	F-box and leucine rich repeat protein 15
ENSG00000213015	ZNF580	0.803	0.822	0.636	zinc finger protein 580
ENSG00000221821	C6orf226	0.685	0.773	0.802	chromosome 6 open reading frame 226
ENSG00000130382	MLLT1	0.814	0.764	0.682	MLLT1 super elongation complex subunit
ENSG00000153822	KCNJ16	0.793	0.732	0.734	potassium inwardly rectifying channel subfamily J member 16
ENSG00000131981	LGALS3	0.809	0.764	0.684	galectin 3
ENSG00000229809	ZNF688	0.784	0.77	0.703	zinc finger protein 688
ENSG00000171443	ZNF524	0.708	0.739	0.808	zinc finger protein 524
ENSG00000173457	PPP1R14B	0.768	0.85	0.636	protein phosphatase 1 regulatory inhibitor subunit 14B
ENSG00000170425	ADORA2B	0.768	0.774	0.71	adenosine A2b receptor
ENSG00000253731	PCDHGA6	0.689	0.788	0.774	protocadherin gamma subfamily A, 6
ENSG00000081853	PCDHGA2	0.688	0.789	0.774	protocadherin gamma subfamily A, 2
ENSG00000104960	PTOV1	0.672	0.673	0.904	PTOV1 extended AT-hook containing adaptor protein
ENSG00000204956	PCDHGA1	0.685	0.786	0.778	protocadherin gamma subfamily A, 1
ENSG00000075142	SRI	0.698	0.721	0.83	sorcin
ENSG00000099998	GGT5	0.72	0.794	0.735	gamma-glutamyltransferase 5
ENSG00000254245	PCDHGA3	0.686	0.787	0.774	protocadherin gamma subfamily A, 3
ENSG00000253846	PCDHGA10	0.685	0.787	0.774	protocadherin gamma subfamily A, 10
ENSG00000253537	PCDHGA7	0.684	0.787	0.774	protocadherin gamma subfamily A, 7
ENSG00000141905	NFIC	0.875	0.774	0.596	nuclear factor I C
ENSG00000253767	PCDHGA8	0.682	0.787	0.774	protocadherin gamma subfamily A, 8
ENSG00000254122	PCDHGB7	0.684	0.785	0.774	protocadherin gamma subfamily B, 7
ENSG00000125445	MRPS7	0.783	0.742	0.718	mitochondrial ribosomal protein S7
ENSG00000161677	JOSD2	0.753	0.848	0.642	Josephin domain containing 2
ENSG00000114853	ZBTB47	0.817	0.792	0.634	zinc finger and BTB domain containing 47
ENSG00000161509	GRIN2C	0.818	0.761	0.663	glutamate ionotropic receptor NMDA type subunit 2C
ENSG00000123091	RNF11	0.851	0.786	0.604	ring finger protein 11
ENSG00000253485	PCDHGA5	0.682	0.785	0.774	protocadherin gamma subfamily A, 5
ENSG00000253910	PCDHGB2	0.681	0.785	0.774	protocadherin gamma subfamily B, 2
ENSG00000253305	PCDHGB6	0.681	0.784	0.774	protocadherin gamma subfamily B, 6
ENSG00000143819	EPHX1	0.673	0.809	0.756	epoxide hydrolase 1
ENSG00000160307	S100B	0.537	0.874	0.827	S100 calcium binding protein B
ENSG00000161921	CXCL16	0.82	0.687	0.73	C-X-C motif chemokine ligand 16
ENSG00000129151	BBOX1	0.803	0.728	0.706	gamma-butyrobetaine hydroxylase 1
ENSG00000167136	ENDOG	0.715	0.733	0.789	endonuclease G
ENSG00000133067	LGR6	0.811	0.729	0.696	leucine rich repeat containing G protein-coupled receptor 6
ENSG00000253159	PCDHGA12	0.684	0.783	0.768	protocadherin gamma subfamily A, 12
ENSG00000004776	HSPB6	0.892	0.739	0.604	heat shock protein family B (small) member 6
ENSG00000183779	ZNF703	0.842	0.722	0.67	zinc finger protein 703
ENSG00000068697	LAPTM4A	0.666	0.67	0.898	lysosomal protein transmembrane 4 alpha
ENSG00000103202	NME4	0.786	0.822	0.626	NME/NM23 nucleoside diphosphate kinase 4
ENSG00000165678	GHITM	0.826	0.745	0.661	growth hormone inducible transmembrane protein
ENSG00000105677	TMEM147	0.702	0.699	0.829	transmembrane protein 147
ENSG00000171885	AQP4	0.78	0.711	0.736	aquaporin 4
ENSG00000118680	MYL12B	0.737	0.711	0.779	myosin light chain 12B
ENSG00000179761	PIPOX	0.784	0.714	0.727	pipecolic acid and sarcosine oxidase
ENSG00000119711	ALDH6A1	0.761	0.726	0.738	aldehyde dehydrogenase 6 family member A1
ENSG00000164054	SHISA5	0.798	0.75	0.675	shisa family member 5
ENSG00000116649	SRM	0.737	0.689	0.797	spermidine synthase
ENSG00000131188	PRR7	0.749	0.797	0.677	proline rich 7, synaptic
ENSG00000204310	AGPAT1	0.742	0.677	0.804	1-acylglycerol-3-phosphate O-acyltransferase 1
ENSG00000185825	BCAP31	0.741	0.715	0.766	B cell receptor associated protein 31
ENSG00000078596	ITM2A	0.628	0.701	0.893	integral membrane protein 2A
ENSG00000093010	COMT	0.694	0.774	0.754	catechol-O-methyltransferase
ENSG00000103152	MPG	0.701	0.84	0.68	N-methylpurine DNA glycosylase
ENSG00000104805	NUCB1	0.67	0.699	0.85	nucleobindin 1
ENSG00000128016	ZFP36	0.735	0.81	0.672	ZFP36 ring finger protein
ENSG00000140939	NOL3	0.755	0.728	0.734	nucleolar protein 3
ENSG00000197006	METTL9	0.784	0.745	0.687	methyltransferase like 9
ENSG00000099804	CDC34	0.578	0.715	0.923	cell division cycle 34, ubiqiutin conjugating enzyme
ENSG00000149600	COMMD7	0.718	0.739	0.758	COMM domain containing 7
ENSG00000187479	C11orf96	0.72	0.829	0.666	chromosome 11 open reading frame 96
ENSG00000101222	SPEF1	0.839	0.705	0.671	sperm flagellar 1
ENSG00000183048	SLC25A10	0.768	0.815	0.632	solute carrier family 25 member 10
ENSG00000128626	MRPS12	0.775	0.788	0.649	mitochondrial ribosomal protein S12
ENSG00000146063	TRIM41	0.769	0.649	0.794	tripartite motif containing 41
ENSG00000110076	NRXN2	0.706	0.743	0.763	neurexin 2
ENSG00000172458	IL17D	0.745	0.731	0.735	interleukin 17D
ENSG00000156052	GNAQ	0.798	0.688	0.725	G protein subunit alpha q
ENSG00000185187	SIGIRR	0.757	0.772	0.681	single Ig and TIR domain containing
ENSG00000006118	TMEM132A	0.663	0.772	0.774	transmembrane protein 132A
ENSG00000103175	WFDC1	0.757	0.72	0.731	WAP four-disulfide core domain 1
ENSG00000112308	C6orf62	0.777	0.708	0.722	chromosome 6 open reading frame 62
ENSG00000116857	TMEM9	0.726	0.73	0.75	transmembrane protein 9
ENSG00000135094	SDS	0.896	0.738	0.572	serine dehydratase
ENSG00000135069	PSAT1	0.71	0.652	0.844	phosphoserine aminotransferase 1
ENSG00000171552	BCL2L1	0.795	0.718	0.692	BCL2 like 1
ENSG00000172889	EGFL7	0.734	0.787	0.684	EGF like domain multiple 7
ENSG00000117318	ID3	0.587	0.829	0.789	inhibitor of DNA binding 3, HLH protein
ENSG00000123933	MXD4	0.802	0.837	0.566	MAX dimerization protein 4
ENSG00000125775	SDCBP2	0.691	0.742	0.771	syndecan binding protein 2
ENSG00000141401	IMPA2	0.772	0.639	0.792	inositol monophosphatase 2
ENSG00000108523	RNF167	0.665	0.668	0.868	ring finger protein 167
ENSG00000158109	TPRG1L	0.759	0.687	0.754	tumor protein p63 regulated 1 like
ENSG00000100234	TIMP3	0.729	0.792	0.679	TIMP metallopeptidase inhibitor 3
ENSG00000164896	FASTK	0.709	0.776	0.715	Fas activated serine/threonine kinase
ENSG00000067606	PRKCZ	0.727	0.737	0.73	protein kinase C zeta
ENSG00000242114	MTFP1	0.771	0.814	0.606	mitochondrial fission process 1
ENSG00000121410	A1BG	0.878	0.799	0.514	alpha-1-B glycoprotein
ENSG00000026025	VIM	0.717	0.627	0.847	vimentin
ENSG00000099974	DDTL	0.707	0.743	0.74	D-dopachrome tautomerase like
ENSG00000162076	FLYWCH2	0.739	0.781	0.67	FLYWCH family member 2
ENSG00000258643	BCL2L2-PABPN1	0.73	0.712	0.748	BCL2L2-PABPN1 readthrough
ENSG00000127418	FGFRL1	0.81	0.682	0.698	fibroblast growth factor receptor like 1
ENSG00000185340	GAS2L1	0.79	0.727	0.671	growth arrest specific 2 like 1
ENSG00000179364	PACS2	0.805	0.743	0.638	phosphofurin acidic cluster sorting protein 2
ENSG00000127528	KLF2	0.632	0.782	0.772	Kruppel like factor 2
ENSG00000162174	ASRGL1	0.739	0.781	0.666	asparaginase and isoaspartyl peptidase 1
ENSG00000142409	ZNF787	0.741	0.793	0.651	zinc finger protein 787
ENSG00000117592	PRDX6	0.636	0.775	0.773	peroxiredoxin 6
ENSG00000100116	GCAT	0.66	0.717	0.806	glycine C-acetyltransferase
ENSG00000007255	TRAPPC6A	0.738	0.801	0.642	trafficking protein particle complex subunit 6A
ENSG00000184489	PTP4A3	0.772	0.817	0.592	protein tyrosine phosphatase 4A3
ENSG00000099341	PSMD8	0.779	0.695	0.707	proteasome 26S subunit, non-ATPase 8
ENSG00000182492	BGN	0.775	0.74	0.665	biglycan
ENSG00000141744	PNMT	0.735	0.848	0.595	phenylethanolamine N-methyltransferase
ENSG00000136205	TNS3	0.74	0.75	0.687	tensin 3
ENSG00000214087	ARL16	0.693	0.787	0.697	ADP ribosylation factor like GTPase 16
ENSG00000119471	HSDL2	0.729	0.771	0.676	hydroxysteroid dehydrogenase like 2
ENSG00000213722	DDAH2	0.648	0.75	0.777	dimethylarginine dimethylaminohydrolase 2
ENSG00000167315	ACAA2	0.682	0.715	0.776	acetyl-CoA acyltransferase 2
ENSG00000124104	SNX21	0.752	0.698	0.722	sorting nexin family member 21
ENSG00000171388	APLN	0.715	0.755	0.7	apelin
ENSG00000128272	ATF4	0.696	0.699	0.775	activating transcription factor 4
ENSG00000197324	LRP10	0.74	0.676	0.753	LDL receptor related protein 10
ENSG00000137133	HINT2	0.699	0.693	0.777	histidine triad nucleotide binding protein 2
ENSG00000125753	VASP	0.75	0.754	0.665	vasodilator stimulated phosphoprotein
ENSG00000184232	OAF	0.722	0.692	0.754	out at first homolog
ENSG00000182108	DEXI	0.811	0.761	0.596	Dexi homolog
ENSG00000185022	MAFF	0.748	0.686	0.734	MAF bZIP transcription factor F
ENSG00000118640	VAMP8	0.834	0.739	0.595	vesicle associated membrane protein 8
ENSG00000166033	HTRA1	0.606	0.708	0.852	HtrA serine peptidase 1
ENSG00000198937	CCDC167	0.725	0.752	0.688	coiled-coil domain containing 167
ENSG00000176182	MYPOP	0.774	0.664	0.723	Myb related transcription factor, partner of profilin
ENSG00000196976	LAGE3	0.808	0.761	0.592	L antigen family member 3
ENSG00000131634	TMEM204	0.758	0.747	0.654	transmembrane protein 204
ENSG00000092964	DPYSL2	0.763	0.579	0.816	dihydropyrimidinase like 2
ENSG00000197694	SPTAN1	0.801	0.642	0.715	spectrin alpha, non-erythrocytic 1
ENSG00000174238	PITPNA	0.732	0.59	0.836	phosphatidylinositol transfer protein alpha
ENSG00000167601	AXL	0.763	0.68	0.714	AXL receptor tyrosine kinase
ENSG00000181817	LSM10	0.715	0.783	0.658	LSM10, U7 small nuclear RNA associated
ENSG00000179399	GPC5	0.805	0.59	0.761	glypican 5
ENSG00000146221	TCTE1	0.747	0.691	0.718	t-complex-associated-testis-expressed 1
ENSG00000158062	UBXN11	0.767	0.751	0.637	UBX domain protein 11
ENSG00000197696	NMB	0.737	0.769	0.649	neuromedin B
ENSG00000171603	CLSTN1	0.72	0.676	0.759	calsyntenin 1
ENSG00000167799	NUDT8	0.817	0.691	0.645	nudix hydrolase 8
ENSG00000135447	PPP1R1A	0.768	0.761	0.624	protein phosphatase 1 regulatory inhibitor subunit 1A
ENSG00000124767	GLO1	0.721	0.643	0.788	glyoxalase I
ENSG00000113558	SKP1	0.719	0.663	0.769	S-phase kinase associated protein 1
ENSG00000164733	CTSB	0.628	0.642	0.881	cathepsin B
ENSG00000145832	SLC25A48	0.825	0.667	0.659	solute carrier family 25 member 48
ENSG00000150281	CTF1	0.794	0.589	0.767	cardiotrophin 1
ENSG00000168077	SCARA3	0.778	0.79	0.582	scavenger receptor class A member 3
ENSG00000205078	SYCE1L	0.823	0.725	0.6	synaptonemal complex central element protein 1 like
ENSG00000166292	TMEM100	0.834	0.712	0.602	transmembrane protein 100
ENSG00000176978	DPP7	0.735	0.869	0.542	dipeptidyl peptidase 7
ENSG00000164434	FABP7	0.662	0.665	0.817	fatty acid binding protein 7
ENSG00000142530	FAM71E1	0.679	0.81	0.654	family with sequence similarity 71 member E1
ENSG00000164713	BRI3	0.665	0.741	0.737	brain protein I3
ENSG00000144485	HES6	0.78	0.799	0.563	hes family bHLH transcription factor 6
ENSG00000135637	CCDC142	0.738	0.737	0.665	coiled-coil domain containing 142
ENSG00000135744	AGT	0.701	0.777	0.661	angiotensinogen
ENSG00000188064	WNT7B	0.775	0.819	0.545	Wnt family member 7B
ENSG00000170759	KIF5B	0.774	0.641	0.723	kinesin family member 5B
ENSG00000148926	ADM	0.746	0.64	0.749	adrenomedullin
ENSG00000176956	LY6H	0.744	0.78	0.611	lymphocyte antigen 6 family member H
ENSG00000072778	ACADVL	0.566	0.773	0.795	acyl-CoA dehydrogenase very long chain
ENSG00000126456	IRF3	0.665	0.686	0.782	interferon regulatory factor 3
ENSG00000114631	PODXL2	0.661	0.664	0.807	podocalyxin like 2
ENSG00000124440	HIF3A	0.796	0.684	0.652	hypoxia inducible factor 3 subunit alpha
ENSG00000067182	TNFRSF1A	0.676	0.663	0.792	TNF receptor superfamily member 1A
ENSG00000120509	PDZD11	0.685	0.741	0.704	PDZ domain containing 11
ENSG00000136193	SCRN1	0.826	0.607	0.697	secernin 1
ENSG00000135720	DYNC1LI2	0.796	0.707	0.625	dynein cytoplasmic 1 light intermediate chain 2
ENSG00000148334	PTGES2	0.799	0.79	0.538	prostaglandin E synthase 2
ENSG00000078401	EDN1	0.809	0.773	0.544	endothelin 1
ENSG00000166313	APBB1	0.723	0.666	0.737	amyloid beta precursor protein binding family B member 1
ENSG00000139410	SDSL	0.755	0.612	0.759	serine dehydratase like
ENSG00000114738	MAPKAPK3	0.758	0.705	0.662	MAPK activated protein kinase 3
ENSG00000169750	RAC3	0.635	0.786	0.704	Rac family small GTPase 3
ENSG00000132002	DNAJB1	0.562	0.793	0.77	DnaJ heat shock protein family (Hsp40) member B1
ENSG00000214456	PLIN5	0.801	0.58	0.744	perilipin 5
ENSG00000091640	SPAG7	0.667	0.646	0.81	sperm associated antigen 7
ENSG00000139832	RAB20	0.836	0.781	0.506	RAB20, member RAS oncogene family
ENSG00000002834	LASP1	0.76	0.632	0.73	LIM and SH3 protein 1
ENSG00000179958	DCTPP1	0.797	0.714	0.609	dCTP pyrophosphatase 1
ENSG00000165478	HEPACAM	0.78	0.683	0.657	hepatic and glial cell adhesion molecule
ENSG00000144230	GPR17	0.663	0.801	0.656	G protein-coupled receptor 17
ENSG00000053371	AKR7A2	0.76	0.76	0.598	aldo-keto reductase family 7 member A2
ENSG00000105058	FAM32A	0.655	0.625	0.838	family with sequence similarity 32 member A
ENSG00000167705	RILP	0.794	0.616	0.706	Rab interacting lysosomal protein
ENSG00000173918	C1QTNF1	0.694	0.682	0.739	C1q and TNF related 1
ENSG00000240764	PCDHGC5	0.68	0.749	0.684	protocadherin gamma subfamily C, 5
ENSG00000213445	SIPA1	0.72	0.653	0.739	signal-induced proliferation-associated 1
ENSG00000071889	FAM3A	0.646	0.669	0.796	FAM3 metabolism regulating signaling molecule A
ENSG00000091986	CCDC80	0.736	0.676	0.698	coiled-coil domain containing 80
ENSG00000131669	NINJ1	0.714	0.731	0.664	ninjurin 1
ENSG00000167107	ACSF2	0.776	0.63	0.702	acyl-CoA synthetase family member 2
ENSG00000185043	CIB1	0.685	0.742	0.681	calcium and integrin binding 1
ENSG00000165943	MOAP1	0.805	0.655	0.648	modulator of apoptosis 1
ENSG00000101098	RIMS4	0.753	0.748	0.607	regulating synaptic membrane exocytosis 4
ENSG00000120913	PDLIM2	0.774	0.599	0.734	PDZ and LIM domain 2
ENSG00000110321	EIF4G2	0.753	0.514	0.84	eukaryotic translation initiation factor 4 gamma 2
ENSG00000141349	G6PC3	0.737	0.712	0.658	glucose-6-phosphatase catalytic subunit 3
ENSG00000100321	SYNGR1	0.696	0.685	0.724	synaptogyrin 1
ENSG00000160318	CLDND2	0.828	0.684	0.593	claudin domain containing 2
ENSG00000125144	MT1G	0.732	0.82	0.551	metallothionein 1G
ENSG00000184227	ACOT1	0.793	0.701	0.609	acyl-CoA thioesterase 1
ENSG00000165804	ZNF219	0.8	0.776	0.526	zinc finger protein 219
ENSG00000167779	IGFBP6	0.685	0.589	0.828	insulin like growth factor binding protein 6
ENSG00000185610	DBX2	0.849	0.606	0.646	developing brain homeobox 2
ENSG00000100216	TOMM22	0.765	0.748	0.585	translocase of outer mitochondrial membrane 22
ENSG00000142684	ZNF593	0.717	0.739	0.642	zinc finger protein 593
ENSG00000147687	TATDN1	0.778	0.764	0.553	TatD DNase domain containing 1
ENSG00000121680	PEX16	0.746	0.732	0.617	peroxisomal biogenesis factor 16
ENSG00000167700	MFSD3	0.738	0.767	0.59	major facilitator superfamily domain containing 3
ENSG00000145194	ECE2	0.766	0.698	0.631	endothelin converting enzyme 2
ENSG00000182916	TCEAL7	0.787	0.751	0.556	transcription elongation factor A like 7
ENSG00000104518	GSDMD	0.67	0.568	0.855	gasdermin D
ENSG00000173153	ESRRA	0.716	0.693	0.683	estrogen related receptor alpha
ENSG00000101298	SNPH	0.711	0.72	0.658	syntaphilin
ENSG00000168894	RNF181	0.689	0.706	0.693	ring finger protein 181
ENSG00000115461	IGFBP5	0.847	0.693	0.548	insulin like growth factor binding protein 5
ENSG00000106266	SNX8	0.701	0.681	0.705	sorting nexin 8
ENSG00000167100	SAMD14	0.767	0.766	0.554	sterile alpha motif domain containing 14
ENSG00000253368	TRNP1	0.8	0.713	0.574	TMF1 regulated nuclear protein 1
ENSG00000104883	PEX11G	0.683	0.671	0.731	peroxisomal biogenesis factor 11 gamma
ENSG00000063176	SPHK2	0.761	0.689	0.634	sphingosine kinase 2
ENSG00000072818	ACAP1	0.821	0.579	0.683	ArfGAP with coiled-coil, ankyrin repeat and PH domains 1
ENSG00000133027	PEMT	0.663	0.678	0.742	phosphatidylethanolamine N-methyltransferase
ENSG00000167617	CDC42EP5	0.781	0.647	0.654	CDC42 effector protein 5
ENSG00000105647	PIK3R2	0.83	0.68	0.572	phosphoinositide-3-kinase regulatory subunit 2
ENSG00000130304	SLC27A1	0.682	0.686	0.713	solute carrier family 27 member 1
ENSG00000162482	AKR7A3	0.787	0.577	0.716	aldo-keto reductase family 7 member A3
ENSG00000114902	SPCS1	0.67	0.615	0.794	signal peptidase complex subunit 1
ENSG00000104325	DECR1	0.574	0.658	0.847	2,4-dienoyl-CoA reductase 1
ENSG00000104529	EEF1D	0.778	0.757	0.54	eukaryotic translation elongation factor 1 delta
ENSG00000168394	TAP1	0.676	0.626	0.773	transporter 1, ATP binding cassette subfamily B member
ENSG00000129353	SLC44A2	0.607	0.677	0.791	solute carrier family 44 member 2
ENSG00000111843	TMEM14C	0.635	0.643	0.796	transmembrane protein 14C
ENSG00000124067	SLC12A4	0.73	0.719	0.622	solute carrier family 12 member 4
ENSG00000147403	RPL10	0.728	0.731	0.608	ribosomal protein L10
ENSG00000100568	VTI1B	0.766	0.677	0.624	vesicle transport through interaction with t-SNAREs 1B
ENSG00000177508	IRX3	0.827	0.623	0.616	iroquois homeobox 3
ENSG00000178602	OTOS	0.891	0.59	0.585	otospiralin
ENSG00000178896	EXOSC4	0.698	0.734	0.634	exosome component 4
ENSG00000112787	FBRSL1	0.782	0.711	0.572	fibrosin like 1
ENSG00000160113	NR2F6	0.687	0.683	0.692	nuclear receptor subfamily 2 group F member 6
ENSG00000184557	SOCS3	0.642	0.712	0.707	suppressor of cytokine signaling 3
ENSG00000184924	PTRHD1	0.719	0.705	0.637	peptidyl-tRNA hydrolase domain containing 1
ENSG00000133069	TMCC2	0.806	0.662	0.592	transmembrane and coiled-coil domain family 2
ENSG00000088367	EPB41L1	0.813	0.659	0.588	erythrocyte membrane protein band 4.1 like 1
ENSG00000141668	CBLN2	0.879	0.646	0.534	cerebellin 2 precursor
ENSG00000188243	COMMD6	0.688	0.71	0.661	COMM domain containing 6
ENSG00000114115	RBP1	0.488	0.75	0.821	retinol binding protein 1
ENSG00000188038	NRN1L	0.789	0.58	0.689	neuritin 1 like
ENSG00000142634	EFHD2	0.772	0.544	0.739	EF-hand domain family member D2
ENSG00000165553	NGB	0.631	0.776	0.647	neuroglobin
ENSG00000105438	KDELR1	0.587	0.602	0.865	KDEL endoplasmic reticulum protein retention receptor 1
ENSG00000170430	MGMT	0.726	0.697	0.631	O-6-methylguanine-DNA methyltransferase
ENSG00000126254	RBM42	0.633	0.698	0.723	RNA binding motif protein 42
ENSG00000042493	CAPG	0.828	0.701	0.525	capping actin protein, gelsolin like
ENSG00000151778	SERP2	0.647	0.645	0.76	stress associated endoplasmic reticulum protein family member 2
ENSG00000161328	LRRC56	0.812	0.659	0.58	leucine rich repeat containing 56
ENSG00000101350	KIF3B	0.821	0.681	0.548	kinesin family member 3B
ENSG00000253873	PCDHGA11	0.63	0.667	0.752	protocadherin gamma subfamily A, 11
ENSG00000132481	TRIM47	0.707	0.613	0.729	tripartite motif containing 47
ENSG00000158716	DUSP23	0.659	0.79	0.597	dual specificity phosphatase 23
ENSG00000099364	FBXL19	0.778	0.753	0.515	F-box and leucine rich repeat protein 19
ENSG00000185338	SOCS1	0.797	0.628	0.62	suppressor of cytokine signaling 1
ENSG00000172831	CES2	0.795	0.701	0.548	carboxylesterase 2
ENSG00000165175	MID1IP1	0.693	0.656	0.695	MID1 interacting protein 1
ENSG00000187994	RINL	0.775	0.761	0.507	Ras and Rab interactor like
ENSG00000063322	MED29	0.709	0.653	0.681	mediator complex subunit 29
ENSG00000196843	ARID5A	0.717	0.697	0.629	AT-rich interaction domain 5A
ENSG00000215193	PEX26	0.81	0.701	0.53	peroxisomal biogenesis factor 26
ENSG00000100209	HSCB	0.767	0.724	0.55	HscB mitochondrial iron-sulfur cluster cochaperone
ENSG00000178685	PARP10	0.758	0.661	0.621	poly(ADP-ribose) polymerase family member 10
ENSG00000125122	LRRC29	0.77	0.586	0.684	leucine rich repeat containing 29
ENSG00000143314	MRPL24	0.636	0.69	0.711	mitochondrial ribosomal protein L24
ENSG00000124107	SLPI	0.784	0.561	0.692	secretory leukocyte peptidase inhibitor
ENSG00000100243	CYB5R3	0.662	0.664	0.711	cytochrome b5 reductase 3
ENSG00000187838	PLSCR3	0.597	0.715	0.723	phospholipid scramblase 3
ENSG00000105755	ETHE1	0.726	0.747	0.561	ETHE1 persulfide dioxygenase
ENSG00000221890	NPTXR	0.79	0.535	0.707	neuronal pentraxin receptor
ENSG00000159231	CBR3	0.708	0.63	0.692	carbonyl reductase 3
ENSG00000133142	TCEAL4	0.647	0.622	0.761	transcription elongation factor A like 4
ENSG00000108961	RANGRF	0.704	0.774	0.552	RAN guanine nucleotide release factor
ENSG00000141485	SLC13A5	0.761	0.605	0.663	solute carrier family 13 member 5
ENSG00000148604	RGR	0.745	0.664	0.62	retinal G protein coupled receptor
ENSG00000139644	TMBIM6	0.663	0.605	0.758	transmembrane BAX inhibitor motif containing 6
ENSG00000213563	C8orf82	0.648	0.679	0.699	chromosome 8 open reading frame 82
ENSG00000063854	HAGH	0.608	0.659	0.758	hydroxyacylglutathione hydrolase
ENSG00000226742	HSBP1L1	0.637	0.71	0.677	heat shock factor binding protein 1 like 1
ENSG00000166816	LDHD	0.663	0.617	0.744	lactate dehydrogenase D
ENSG00000105419	MEIS3	0.698	0.757	0.569	Meis homeobox 3
ENSG00000154945	ANKRD40	0.693	0.656	0.673	ankyrin repeat domain 40
ENSG00000110958	PTGES3	0.754	0.602	0.666	prostaglandin E synthase 3
ENSG00000158825	CDA	0.728	0.565	0.729	cytidine deaminase
ENSG00000217442	SYCE3	0.829	0.616	0.576	synaptonemal complex central element protein 3
ENSG00000122034	GTF3A	0.694	0.672	0.654	general transcription factor IIIA
ENSG00000154553	PDLIM3	0.712	0.656	0.652	PDZ and LIM domain 3
ENSG00000198171	DDRGK1	0.61	0.65	0.759	DDRGK domain containing 1
ENSG00000117525	F3	0.733	0.616	0.667	coagulation factor III, tissue factor
ENSG00000164853	UNCX	0.775	0.631	0.61	UNC homeobox
ENSG00000149927	DOC2A	0.72	0.607	0.689	double C2 domain alpha
ENSG00000159884	CCDC107	0.594	0.783	0.639	coiled-coil domain containing 107
ENSG00000184216	IRAK1	0.761	0.665	0.589	interleukin 1 receptor associated kinase 1
ENSG00000162729	IGSF8	0.522	0.661	0.832	immunoglobulin superfamily member 8
ENSG00000144283	PKP4	0.695	0.692	0.627	plakophilin 4
ENSG00000148450	MSRB2	0.669	0.768	0.576	methionine sulfoxide reductase B2
ENSG00000163702	IL17RC	0.731	0.623	0.657	interleukin 17 receptor C
ENSG00000128268	MGAT3	0.7	0.647	0.664	beta-1,4-mannosyl-glycoprotein 4-beta-N-acetylglucosaminyltransferase
ENSG00000136295	TTYH3	0.777	0.653	0.581	tweety family member 3
ENSG00000185955	C7orf61	0.721	0.591	0.697	chromosome 7 open reading frame 61
ENSG00000167642	SPINT2	0.707	0.73	0.571	serine peptidase inhibitor, Kunitz type 2
ENSG00000077238	IL4R	0.761	0.633	0.613	interleukin 4 receptor
ENSG00000141480	ARRB2	0.675	0.615	0.717	arrestin beta 2
ENSG00000118046	STK11	0.678	0.721	0.607	serine/threonine kinase 11
ENSG00000164776	PHKG1	0.812	0.572	0.621	phosphorylase kinase catalytic subunit gamma 1
ENSG00000149091	DGKZ	0.747	0.656	0.602	diacylglycerol kinase zeta
ENSG00000107833	NPM3	0.642	0.731	0.63	nucleophosmin/nucleoplasmin 3
ENSG00000173726	TOMM20	0.8	0.594	0.609	translocase of outer mitochondrial membrane 20
ENSG00000064961	HMG20B	0.73	0.619	0.654	high mobility group 20B
ENSG00000087266	SH3BP2	0.724	0.731	0.548	SH3 domain binding protein 2
ENSG00000183260	ABHD16B	0.787	0.558	0.657	abhydrolase domain containing 16B
ENSG00000174282	ZBTB4	0.748	0.653	0.6	zinc finger and BTB domain containing 4
ENSG00000140941	MAP1LC3B	0.707	0.633	0.661	microtubule associated protein 1 light chain 3 beta
ENSG00000167874	TMEM88	0.719	0.665	0.615	transmembrane protein 88
ENSG00000159761	C16orf86	0.809	0.543	0.646	chromosome 16 open reading frame 86
ENSG00000187796	CARD9	0.785	0.666	0.544	caspase recruitment domain family member 9
ENSG00000170370	EMX2	0.775	0.569	0.651	empty spiracles homeobox 2
ENSG00000213977	TAX1BP3	0.7	0.738	0.555	Tax1 binding protein 3
ENSG00000104679	R3HCC1	0.595	0.676	0.722	R3H domain and coiled-coil containing 1
ENSG00000165948	IFI27L1	0.676	0.804	0.513	interferon alpha inducible protein 27 like 1
ENSG00000068078	FGFR3	0.545	0.709	0.739	fibroblast growth factor receptor 3
ENSG00000115310	RTN4	0.712	0.594	0.685	reticulon 4
ENSG00000169908	TM4SF1	0.548	0.688	0.755	transmembrane 4 L six family member 1
ENSG00000189241	TSPYL1	0.715	0.553	0.723	TSPY like 1
ENSG00000110492	MDK	0.674	0.715	0.601	midkine
ENSG00000110090	CPT1A	0.758	0.553	0.678	carnitine palmitoyltransferase 1A
ENSG00000084090	STARD7	0.758	0.602	0.628	StAR related lipid transfer domain containing 7
ENSG00000165283	STOML2	0.673	0.616	0.698	stomatin like 2
ENSG00000161798	AQP5	0.782	0.538	0.667	aquaporin 5
ENSG00000198911	SREBF2	0.699	0.529	0.757	sterol regulatory element binding transcription factor 2
ENSG00000143171	RXRG	0.723	0.737	0.524	retinoid X receptor gamma
ENSG00000171703	TCEA2	0.642	0.642	0.699	transcription elongation factor A2
ENSG00000165424	ZCCHC24	0.754	0.653	0.576	zinc finger CCHC-type containing 24
ENSG00000121900	TMEM54	0.755	0.652	0.575	transmembrane protein 54
ENSG00000129158	SERGEF	0.758	0.661	0.562	secretion regulating guanine nucleotide exchange factor
ENSG00000177303	CASKIN2	0.681	0.591	0.709	CASK interacting protein 2
ENSG00000105227	PRX	0.724	0.521	0.736	periaxin
ENSG00000163072	NOSTRIN	0.718	0.608	0.654	nitric oxide synthase trafficking
ENSG00000140379	BCL2A1	0.819	0.58	0.581	BCL2 related protein A1
ENSG00000204308	RNF5	0.721	0.709	0.55	ring finger protein 5
ENSG00000133250	ZNF414	0.655	0.668	0.657	zinc finger protein 414
ENSG00000148700	ADD3	0.655	0.643	0.681	adducin 3
ENSG00000172500	FIBP	0.656	0.62	0.703	FGF1 intracellular binding protein
ENSG00000205476	CCDC85C	0.696	0.718	0.565	coiled-coil domain containing 85C
ENSG00000104863	LIN7B	0.627	0.697	0.655	lin-7 homolog B, crumbs cell polarity complex component
ENSG00000077585	GPR137B	0.714	0.668	0.596	G protein-coupled receptor 137B
ENSG00000135709	KIAA0513	0.784	0.656	0.537	KIAA0513
ENSG00000111783	RFX4	0.684	0.599	0.693	regulatory factor X4
ENSG00000105552	BCAT2	0.632	0.666	0.677	branched chain amino acid transaminase 2
ENSG00000112096	SOD2	0.799	0.66	0.516	superoxide dismutase 2
ENSG00000075234	TTC38	0.731	0.579	0.664	tetratricopeptide repeat domain 38
ENSG00000108798	ABI3	0.739	0.516	0.719	ABI family member 3
ENSG00000196091	MYBPC1	0.751	0.529	0.693	myosin binding protein C1
ENSG00000166831	RBPMS2	0.676	0.571	0.726	RNA binding protein, mRNA processing factor 2
ENSG00000099840	IZUMO4	0.76	0.662	0.55	IZUMO family member 4
ENSG00000076944	STXBP2	0.719	0.501	0.751	syntaxin binding protein 2
ENSG00000153902	LGI4	0.692	0.697	0.579	leucine rich repeat LGI family member 4
ENSG00000106246	PTCD1	0.661	0.667	0.639	pentatricopeptide repeat domain 1
ENSG00000157045	NTAN1	0.709	0.651	0.607	N-terminal asparagine amidase
ENSG00000179862	CITED4	0.694	0.588	0.683	Cbp/p300 interacting transactivator with Glu/Asp rich carboxy-terminal domain 4
ENSG00000142327	RNPEPL1	0.622	0.603	0.739	arginyl aminopeptidase like 1
ENSG00000061938	TNK2	0.783	0.64	0.541	tyrosine kinase non receptor 2
ENSG00000108100	CCNY	0.736	0.643	0.584	cyclin Y
ENSG00000114378	HYAL1	0.752	0.537	0.673	hyaluronidase 1
ENSG00000234745	HLA-B	0.597	0.681	0.684	major histocompatibility complex, class I, B
ENSG00000159176	CSRP1	0.689	0.657	0.616	cysteine and glycine rich protein 1
ENSG00000170549	IRX1	0.761	0.658	0.542	iroquois homeobox 1
ENSG00000147065	MSN	0.729	0.6	0.63	moesin
ENSG00000131730	CKMT2	0.701	0.517	0.741	creatine kinase, mitochondrial 2
ENSG00000136718	IMP4	0.739	0.683	0.535	IMP U3 small nucleolar ribonucleoprotein 4
ENSG00000196196	HRCT1	0.784	0.596	0.577	histidine rich carboxyl terminus 1
ENSG00000214063	TSPAN4	0.685	0.668	0.603	tetraspanin 4
ENSG00000152284	TCF7L1	0.756	0.517	0.683	transcription factor 7 like 1
ENSG00000104872	PIH1D1	0.657	0.613	0.684	PIH1 domain containing 1
ENSG00000243989	ACY1	0.616	0.633	0.705	aminoacylase 1
ENSG00000204619	PPP1R11	0.665	0.587	0.702	protein phosphatase 1 regulatory inhibitor subunit 11
ENSG00000138080	EMILIN1	0.713	0.551	0.69	elastin microfibril interfacer 1
ENSG00000175938	ORAI3	0.641	0.627	0.684	ORAI calcium release-activated calcium modulator 3
ENSG00000145741	BTF3	0.66	0.603	0.687	basic transcription factor 3
ENSG00000162302	RPS6KA4	0.677	0.596	0.676	ribosomal protein S6 kinase A4
ENSG00000078902	TOLLIP	0.634	0.622	0.693	toll interacting protein
ENSG00000130717	UCK1	0.663	0.676	0.609	uridine-cytidine kinase 1
ENSG00000218891	ZNF579	0.615	0.646	0.686	zinc finger protein 579
ENSG00000008394	MGST1	0.681	0.627	0.639	microsomal glutathione S-transferase 1
ENSG00000198752	CDC42BPB	0.658	0.567	0.721	CDC42 binding protein kinase beta
ENSG00000174851	YIF1A	0.621	0.752	0.572	Yip1 interacting factor homolog A, membrane trafficking protein
ENSG00000149557	FEZ1	0.66	0.62	0.665	fasciculation and elongation protein zeta 1
ENSG00000164106	SCRG1	0.5	0.747	0.698	stimulator of chondrogenesis 1
ENSG00000134769	DTNA	0.78	0.539	0.625	dystrobrevin alpha
ENSG00000187595	ZNF385C	0.691	0.525	0.728	zinc finger protein 385C
ENSG00000035862	TIMP2	0.677	0.546	0.72	TIMP metallopeptidase inhibitor 2
ENSG00000092820	EZR	0.595	0.635	0.713	ezrin
ENSG00000168961	LGALS9	0.758	0.532	0.653	galectin 9
ENSG00000168002	POLR2G	0.599	0.627	0.715	RNA polymerase II subunit G
ENSG00000105538	RASIP1	0.636	0.577	0.726	Ras interacting protein 1
ENSG00000173442	EHBP1L1	0.645	0.668	0.625	EH domain binding protein 1 like 1
ENSG00000172137	CALB2	0.752	0.641	0.544	calbindin 2
ENSG00000100399	CHADL	0.628	0.529	0.78	chondroadherin like
ENSG00000156885	COX6A2	0.774	0.564	0.599	cytochrome c oxidase subunit 6A2
ENSG00000171729	TMEM51	0.674	0.589	0.674	transmembrane protein 51
ENSG00000177791	MYOZ1	0.716	0.539	0.68	myozenin 1
ENSG00000168936	TMEM129	0.608	0.734	0.592	transmembrane protein 129, E3 ubiquitin ligase
ENSG00000054793	ATP9A	0.81	0.531	0.592	ATPase phospholipid transporting 9A (putative)
ENSG00000101144	BMP7	0.647	0.531	0.755	bone morphogenetic protein 7
ENSG00000173546	CSPG4	0.66	0.622	0.65	chondroitin sulfate proteoglycan 4
ENSG00000188010	MORN2	0.697	0.678	0.556	MORN repeat containing 2
ENSG00000172456	FGGY	0.718	0.51	0.703	FGGY carbohydrate kinase domain containing
ENSG00000154274	C4orf19	0.675	0.522	0.734	chromosome 4 open reading frame 19
ENSG00000107957	SH3PXD2A	0.727	0.656	0.546	SH3 and PX domains 2A
ENSG00000179632	MAF1	0.636	0.652	0.641	MAF1 homolog, negative regulator of RNA polymerase III
ENSG00000118418	HMGN3	0.59	0.547	0.791	high mobility group nucleosomal binding domain 3
ENSG00000137876	RSL24D1	0.709	0.674	0.545	ribosomal L24 domain containing 1
ENSG00000153446	C16orf89	0.636	0.571	0.72	chromosome 16 open reading frame 89
ENSG00000128872	TMOD2	0.777	0.541	0.607	tropomodulin 2
ENSG00000166682	TMPRSS5	0.759	0.521	0.645	transmembrane serine protease 5
ENSG00000064787	BCAS1	0.759	0.583	0.582	brain enriched myelin associated protein 1
ENSG00000187957	DNER	0.727	0.604	0.592	delta/notch like EGF repeat containing
ENSG00000090565	RAB11FIP3	0.75	0.673	0.5	RAB11 family interacting protein 3
ENSG00000009307	CSDE1	0.78	0.58	0.561	cold shock domain containing E1
ENSG00000161958	FGF11	0.524	0.754	0.642	fibroblast growth factor 11
ENSG00000126602	TRAP1	0.668	0.623	0.628	TNF receptor associated protein 1
ENSG00000101180	HRH3	0.847	0.526	0.543	histamine receptor H3
ENSG00000101220	C20orf27	0.611	0.652	0.653	chromosome 20 open reading frame 27
ENSG00000126453	BCL2L12	0.702	0.519	0.694	BCL2 like 12
ENSG00000198732	SMOC1	0.67	0.677	0.568	SPARC related modular calcium binding 1
ENSG00000091622	PITPNM3	0.791	0.605	0.519	PITPNM family member 3
ENSG00000143847	PPFIA4	0.754	0.659	0.501	PTPRF interacting protein alpha 4
ENSG00000108771	DHX58	0.734	0.558	0.621	DExH-box helicase 58
ENSG00000179796	LRRC3B	0.605	0.58	0.728	leucine rich repeat containing 3B
ENSG00000100387	RBX1	0.618	0.665	0.63	ring-box 1
ENSG00000119705	SLIRP	0.622	0.659	0.631	SRA stem-loop interacting RNA binding protein
ENSG00000124145	SDC4	0.613	0.697	0.602	syndecan 4
ENSG00000077348	EXOSC5	0.631	0.619	0.662	exosome component 5
ENSG00000185359	HGS	0.64	0.627	0.644	hepatocyte growth factor-regulated tyrosine kinase substrate
ENSG00000156966	B3GNT7	0.738	0.583	0.59	UDP-GlcNAc:betaGal beta-1,3-N-acetylglucosaminyltransferase 7
ENSG00000244486	SCARF2	0.68	0.574	0.657	scavenger receptor class F member 2
ENSG00000163794	UCN	0.77	0.583	0.557	urocortin
ENSG00000147533	GOLGA7	0.648	0.567	0.694	golgin A7
ENSG00000188313	PLSCR1	0.697	0.576	0.635	phospholipid scramblase 1
ENSG00000160685	ZBTB7B	0.731	0.546	0.63	zinc finger and BTB domain containing 7B
ENSG00000254087	LYN	0.663	0.531	0.713	LYN proto-oncogene, Src family tyrosine kinase
ENSG00000214827	MTCP1	0.732	0.668	0.506	mature T cell proliferation 1
ENSG00000140391	TSPAN3	0.539	0.506	0.861	tetraspanin 3
ENSG00000186994	KANK3	0.615	0.617	0.673	KN motif and ankyrin repeat domains 3
ENSG00000123689	G0S2	0.657	0.521	0.727	G0/G1 switch 2
ENSG00000148730	EIF4EBP2	0.752	0.572	0.581	eukaryotic translation initiation factor 4E binding protein 2
ENSG00000158457	TSPAN33	0.588	0.626	0.691	tetraspanin 33
ENSG00000162576	MXRA8	0.702	0.594	0.609	matrix remodeling associated 8
ENSG00000143575	HAX1	0.647	0.578	0.679	HCLS1 associated protein X-1
ENSG00000103415	HMOX2	0.606	0.584	0.714	heme oxygenase 2
ENSG00000185651	UBE2L3	0.683	0.583	0.638	ubiquitin conjugating enzyme E2 L3
ENSG00000144118	RALB	0.747	0.616	0.541	RAS like proto-oncogene B
ENSG00000170634	ACYP2	0.662	0.628	0.613	acylphosphatase 2
ENSG00000182628	SKA2	0.723	0.626	0.554	spindle and kinetochore associated complex subunit 2
ENSG00000149743	TRPT1	0.702	0.648	0.549	tRNA phosphotransferase 1
ENSG00000185105	MYADML2	0.746	0.5	0.653	myeloid associated differentiation marker like 2
ENSG00000109736	MFSD10	0.647	0.646	0.606	major facilitator superfamily domain containing 10
ENSG00000185122	HSF1	0.711	0.659	0.528	heat shock transcription factor 1
ENSG00000196329	GIMAP5	0.67	0.522	0.705	GTPase, IMAP family member 5
ENSG00000081154	PCNP	0.717	0.652	0.527	PEST proteolytic signal containing nuclear protein
ENSG00000124126	PREX1	0.652	0.602	0.642	phosphatidylinositol-3,4,5-trisphosphate dependent Rac exchange factor 1
ENSG00000180900	SCRIB	0.65	0.632	0.613	scribble planar cell polarity protein
ENSG00000220008	LINGO3	0.673	0.56	0.661	leucine rich repeat and Ig domain containing 3
ENSG00000106089	STX1A	0.612	0.627	0.654	syntaxin 1A
ENSG00000164404	GDF9	0.691	0.626	0.574	growth differentiation factor 9
ENSG00000196262	PPIA	0.659	0.536	0.695	peptidylprolyl isomerase A
ENSG00000160678	S100A1	0.683	0.691	0.515	S100 calcium binding protein A1
ENSG00000162910	MRPL55	0.675	0.665	0.549	mitochondrial ribosomal protein L55
ENSG00000125089	SH3TC1	0.786	0.537	0.566	SH3 domain and tetratricopeptide repeats 1
ENSG00000125733	TRIP10	0.664	0.532	0.692	thyroid hormone receptor interactor 10
ENSG00000101306	MYLK2	0.71	0.538	0.64	myosin light chain kinase 2
ENSG00000184990	SIVA1	0.662	0.636	0.59	SIVA1 apoptosis inducing factor
ENSG00000100889	PCK2	0.709	0.552	0.624	phosphoenolpyruvate carboxykinase 2, mitochondrial
ENSG00000134531	EMP1	0.648	0.636	0.601	epithelial membrane protein 1
ENSG00000176407	KCMF1	0.71	0.613	0.562	potassium channel modulatory factor 1
ENSG00000081181	ARG2	0.725	0.658	0.502	arginase 2
ENSG00000103485	QPRT	0.71	0.564	0.61	quinolinate phosphoribosyltransferase
ENSG00000166289	PLEKHF1	0.616	0.504	0.764	pleckstrin homology and FYVE domain containing 1
ENSG00000117758	STX12	0.645	0.578	0.66	syntaxin 12
ENSG00000135926	TMBIM1	0.66	0.565	0.657	transmembrane BAX inhibitor motif containing 1
ENSG00000135424	ITGA7	0.63	0.61	0.642	integrin subunit alpha 7
ENSG00000129535	NRL	0.674	0.544	0.664	neural retina leucine zipper
ENSG00000134072	CAMK1	0.534	0.606	0.741	calcium/calmodulin dependent protein kinase I
ENSG00000184281	TSSC4	0.581	0.635	0.664	tumor suppressing subtransferable candidate 4
ENSG00000172586	CHCHD1	0.657	0.666	0.557	coiled-coil-helix-coiled-coil-helix domain containing 1
ENSG00000070886	EPHA8	0.72	0.627	0.532	EPH receptor A8
ENSG00000215187	FAM166B	0.77	0.544	0.565	family with sequence similarity 166 member B
ENSG00000103876	FAH	0.697	0.555	0.625	fumarylacetoacetate hydrolase
ENSG00000233493	TMEM238	0.772	0.545	0.559	transmembrane protein 238
ENSG00000177542	SLC25A22	0.697	0.63	0.549	solute carrier family 25 member 22
ENSG00000176387	HSD11B2	0.78	0.516	0.58	hydroxysteroid 11-beta dehydrogenase 2
ENSG00000159840	ZYX	0.643	0.622	0.61	zyxin
ENSG00000213402	PTPRCAP	0.713	0.548	0.614	protein tyrosine phosphatase receptor type C associated protein
ENSG00000105607	GCDH	0.605	0.683	0.587	glutaryl-CoA dehydrogenase
ENSG00000159164	SV2A	0.687	0.553	0.634	synaptic vesicle glycoprotein 2A
ENSG00000051108	HERPUD1	0.659	0.62	0.595	homocysteine inducible ER protein with ubiquitin like domain 1
ENSG00000197045	GMFB	0.713	0.654	0.506	glia maturation factor beta
ENSG00000100292	HMOX1	0.723	0.587	0.563	heme oxygenase 1
ENSG00000169740	ZNF32	0.594	0.64	0.639	zinc finger protein 32
ENSG00000151322	NPAS3	0.717	0.597	0.558	neuronal PAS domain protein 3
ENSG00000130158	DOCK6	0.728	0.542	0.602	dedicator of cytokinesis 6
ENSG00000228049	POLR2J2	0.72	0.625	0.526	RNA polymerase II subunit J2
ENSG00000168569	TMEM223	0.615	0.599	0.656	transmembrane protein 223
ENSG00000162551	ALPL	0.534	0.799	0.536	alkaline phosphatase, biomineralization associated
ENSG00000099377	HSD3B7	0.651	0.546	0.671	hydroxy-delta-5-steroid dehydrogenase, 3 beta- and steroid delta-isomerase 7
ENSG00000125249	RAP2A	0.74	0.513	0.615	RAP2A, member of RAS oncogene family
ENSG00000175573	C11orf68	0.624	0.602	0.642	chromosome 11 open reading frame 68
ENSG00000180964	TCEAL8	0.655	0.583	0.63	transcription elongation factor A like 8
ENSG00000169972	PUSL1	0.66	0.636	0.572	pseudouridine synthase like 1
ENSG00000167085	PHB	0.657	0.669	0.541	prohibitin
ENSG00000198792	TMEM184B	0.694	0.645	0.528	transmembrane protein 184B
ENSG00000112651	MRPL2	0.628	0.57	0.667	mitochondrial ribosomal protein L2
ENSG00000165672	PRDX3	0.63	0.571	0.664	peroxiredoxin 3
ENSG00000068120	COASY	0.714	0.638	0.512	Coenzyme A synthase
ENSG00000203896	LIME1	0.697	0.537	0.629	Lck interacting transmembrane adaptor 1
ENSG00000105464	GRIN2D	0.657	0.631	0.574	glutamate ionotropic receptor NMDA type subunit 2D
ENSG00000131435	PDLIM4	0.627	0.523	0.712	PDZ and LIM domain 4
ENSG00000197921	HES5	0.493	0.66	0.708	hes family bHLH transcription factor 5
ENSG00000186197	EDARADD	0.555	0.511	0.794	EDAR associated death domain
ENSG00000107551	RASSF4	0.552	0.563	0.743	Ras association domain family member 4
ENSG00000166171	DPCD	0.682	0.628	0.547	deleted in primary ciliary dyskinesia homolog (mouse)
ENSG00000130529	TRPM4	0.76	0.58	0.517	transient receptor potential cation channel subfamily M member 4
ENSG00000164877	MICALL2	0.635	0.536	0.685	MICAL like 2
ENSG00000213689	TREX1	0.61	0.634	0.612	three prime repair exonuclease 1
ENSG00000078967	UBE2D4	0.677	0.584	0.594	ubiquitin conjugating enzyme E2 D4 (putative)
ENSG00000188130	MAPK12	0.692	0.629	0.533	mitogen-activated protein kinase 12
ENSG00000154856	APCDD1	0.524	0.635	0.694	APC down-regulated 1
ENSG00000064886	CHI3L2	0.779	0.543	0.531	chitinase 3 like 2
ENSG00000178381	ZFAND2A	0.635	0.656	0.562	zinc finger AN1-type containing 2A
ENSG00000242485	MRPL20	0.629	0.648	0.575	mitochondrial ribosomal protein L20
ENSG00000134020	PEBP4	0.735	0.616	0.501	phosphatidylethanolamine binding protein 4
ENSG00000157911	PEX10	0.608	0.651	0.592	peroxisomal biogenesis factor 10
ENSG00000160783	PMF1	0.62	0.666	0.565	polyamine modulated factor 1
ENSG00000237190	CDKN2AIPNL	0.69	0.644	0.516	CDKN2A interacting protein N-terminal like
ENSG00000014641	MDH1	0.649	0.563	0.638	malate dehydrogenase 1
ENSG00000056736	IL17RB	0.628	0.645	0.576	interleukin 17 receptor B
ENSG00000184508	HDDC3	0.617	0.594	0.638	HD domain containing 3
ENSG00000176971	FIBIN	0.633	0.594	0.622	fin bud initiation factor homolog
ENSG00000196704	AMZ2	0.646	0.627	0.574	archaelysin family metallopeptidase 2
ENSG00000168056	LTBP3	0.645	0.547	0.655	latent transforming growth factor beta binding protein 3
ENSG00000196358	NTNG2	0.648	0.591	0.608	netrin G2
ENSG00000186501	TMEM222	0.553	0.622	0.671	transmembrane protein 222
ENSG00000115762	PLEKHB2	0.686	0.533	0.627	pleckstrin homology domain containing B2
ENSG00000196365	LONP1	0.613	0.567	0.666	lon peptidase 1, mitochondrial
ENSG00000016391	CHDH	0.695	0.583	0.566	choline dehydrogenase
ENSG00000205138	SDHAF1	0.569	0.7	0.575	succinate dehydrogenase complex assembly factor 1
ENSG00000138772	ANXA3	0.605	0.535	0.702	annexin A3
ENSG00000119801	YPEL5	0.673	0.593	0.573	yippee like 5
ENSG00000105643	ARRDC2	0.606	0.574	0.659	arrestin domain containing 2
ENSG00000244687	UBE2V1	0.692	0.54	0.606	ubiquitin conjugating enzyme E2 V1
ENSG00000147576	ADHFE1	0.635	0.559	0.644	alcohol dehydrogenase iron containing 1
ENSG00000183828	NUDT14	0.617	0.692	0.528	nudix hydrolase 14
ENSG00000160999	SH2B2	0.615	0.684	0.538	SH2B adaptor protein 2
ENSG00000139351	SYCP3	0.64	0.548	0.648	synaptonemal complex protein 3
ENSG00000065320	NTN1	0.491	0.747	0.598	netrin 1
ENSG00000172932	ANKRD13D	0.658	0.644	0.532	ankyrin repeat domain 13D
ENSG00000105255	FSD1	0.531	0.586	0.717	fibronectin type III and SPRY domain containing 1
ENSG00000198930	CSAG1	0.759	0.539	0.535	chondrosarcoma associated gene 1
ENSG00000169592	INO80E	0.606	0.662	0.565	INO80 complex subunit E
ENSG00000198853	RUSC2	0.625	0.585	0.623	RUN and SH3 domain containing 2
ENSG00000168067	MAP4K2	0.639	0.537	0.656	mitogen-activated protein kinase kinase kinase kinase 2
ENSG00000160050	CCDC28B	0.568	0.67	0.593	coiled-coil domain containing 28B
ENSG00000172340	SUCLG2	0.685	0.61	0.534	succinate-CoA ligase GDP-forming subunit beta
ENSG00000112304	ACOT13	0.603	0.637	0.587	acyl-CoA thioesterase 13
ENSG00000197345	MRPL21	0.634	0.661	0.532	mitochondrial ribosomal protein L21
ENSG00000099330	OCEL1	0.596	0.571	0.66	occludin/ELL domain containing 1
ENSG00000100299	ARSA	0.495	0.541	0.79	arylsulfatase A
ENSG00000144834	TAGLN3	0.643	0.564	0.619	transgelin 3
ENSG00000169764	UGP2	0.693	0.616	0.516	UDP-glucose pyrophosphorylase 2
ENSG00000114698	PLSCR4	0.721	0.502	0.601	phospholipid scramblase 4
ENSG00000163110	PDLIM5	0.656	0.608	0.56	PDZ and LIM domain 5
ENSG00000135114	OASL	0.728	0.549	0.545	2'-5'-oligoadenylate synthetase like
ENSG00000147586	MRPS28	0.565	0.66	0.597	mitochondrial ribosomal protein S28
ENSG00000088881	EBF4	0.643	0.504	0.675	EBF family member 4
ENSG00000158201	ABHD3	0.619	0.51	0.692	abhydrolase domain containing 3, phospholipase
ENSG00000161920	MED11	0.542	0.579	0.699	mediator complex subunit 11
ENSG00000161653	NAGS	0.697	0.525	0.598	N-acetylglutamate synthase
ENSG00000130176	CNN1	0.695	0.518	0.606	calponin 1
ENSG00000100906	NFKBIA	0.537	0.649	0.632	NFKB inhibitor alpha
ENSG00000241484	ARHGAP8	0.642	0.509	0.667	Rho GTPase activating protein 8
ENSG00000248487	ABHD14A	0.641	0.662	0.514	abhydrolase domain containing 14A
ENSG00000178188	SH2B1	0.617	0.6	0.6	SH2B adaptor protein 1
ENSG00000160446	ZDHHC12	0.665	0.53	0.622	zinc finger DHHC-type palmitoyltransferase 12
ENSG00000100439	ABHD4	0.612	0.522	0.683	abhydrolase domain containing 4, N-acyl phospholipase B
ENSG00000130560	UBAC1	0.571	0.672	0.574	UBA domain containing 1
ENSG00000152932	RAB3C	0.609	0.592	0.615	RAB3C, member RAS oncogene family
ENSG00000241399	CD302	0.577	0.566	0.672	CD302 molecule
ENSG00000100122	CRYBB1	0.649	0.513	0.652	crystallin beta B1
ENSG00000184905	TCEAL2	0.525	0.595	0.693	transcription elongation factor A like 2
ENSG00000108828	VAT1	0.668	0.562	0.582	vesicle amine transport 1
ENSG00000181577	C6orf223	0.679	0.537	0.595	chromosome 6 open reading frame 223
ENSG00000178297	TMPRSS9	0.687	0.51	0.611	transmembrane serine protease 9
ENSG00000227500	SCAMP4	0.545	0.508	0.755	secretory carrier membrane protein 4
ENSG00000123609	NMI	0.708	0.503	0.597	N-myc and STAT interactor
ENSG00000174628	IQCK	0.513	0.59	0.704	IQ motif containing K
ENSG00000126088	UROD	0.64	0.586	0.579	uroporphyrinogen decarboxylase
ENSG00000063660	GPC1	0.617	0.658	0.53	glypican 1
ENSG00000169564	PCBP1	0.638	0.579	0.588	poly(rC) binding protein 1
ENSG00000111404	RERGL	0.699	0.601	0.505	RERG like
ENSG00000135924	DNAJB2	0.538	0.645	0.619	DnaJ heat shock protein family (Hsp40) member B2
ENSG00000105374	NKG7	0.67	0.53	0.602	natural killer cell granule protein 7
ENSG00000065609	SNAP91	0.751	0.542	0.508	synaptosome associated protein 91
ENSG00000198483	ANKRD35	0.684	0.546	0.57	ankyrin repeat domain 35
ENSG00000239839	DEFA3	0.658	0.501	0.64	defensin alpha 3
ENSG00000153406	NMRAL1	0.632	0.618	0.547	NmrA like redox sensor 1
ENSG00000116688	MFN2	0.666	0.553	0.577	mitofusin 2
ENSG00000125457	MIF4GD	0.526	0.557	0.712	MIF4G domain containing
ENSG00000167460	TPM4	0.589	0.553	0.653	tropomyosin 4
ENSG00000133315	MACROD1	0.609	0.53	0.655	mono-ADP ribosylhydrolase 1
ENSG00000163273	NPPC	0.721	0.51	0.561	natriuretic peptide C
ENSG00000164849	GPR146	0.636	0.51	0.644	G protein-coupled receptor 146
ENSG00000197043	ANXA6	0.563	0.506	0.719	annexin A6
ENSG00000175334	BANF1	0.534	0.604	0.65	BAF nuclear assembly factor 1
ENSG00000089159	PXN	0.63	0.585	0.573	paxillin
ENSG00000257017	HP	0.761	0.521	0.506	haptoglobin
ENSG00000148826	NKX6-2	0.661	0.561	0.565	NK6 homeobox 2
ENSG00000006007	GDE1	0.595	0.538	0.654	glycerophosphodiester phosphodiesterase 1
ENSG00000182472	CAPN12	0.59	0.561	0.635	calpain 12
ENSG00000185112	FAM43A	0.627	0.532	0.627	family with sequence similarity 43 member A
ENSG00000164081	TEX264	0.51	0.574	0.701	testis expressed 264, ER-phagy receptor
ENSG00000147862	NFIB	0.708	0.568	0.509	nuclear factor I B
ENSG00000168589	DYNLRB2	0.683	0.55	0.55	dynein light chain roadblock-type 2
ENSG00000142235	LMTK3	0.521	0.658	0.604	lemur tyrosine kinase 3
ENSG00000156076	WIF1	0.586	0.58	0.617	WNT inhibitory factor 1
ENSG00000125434	SLC25A35	0.621	0.613	0.546	solute carrier family 25 member 35
ENSG00000135144	DTX1	0.64	0.599	0.541	deltex E3 ubiquitin ligase 1
ENSG00000204498	NFKBIL1	0.615	0.638	0.526	NFKB inhibitor like 1
ENSG00000159461	AMFR	0.587	0.519	0.673	autocrine motility factor receptor
ENSG00000215612	HMX1	0.717	0.509	0.551	H6 family homeobox 1
ENSG00000116898	MRPS15	0.556	0.615	0.605	mitochondrial ribosomal protein S15
ENSG00000197568	HHLA3	0.573	0.549	0.653	HERV-H LTR-associating 3
ENSG00000130702	LAMA5	0.689	0.521	0.564	laminin subunit alpha 5
ENSG00000142279	WTIP	0.644	0.586	0.544	WT1 interacting protein
ENSG00000129654	FOXJ1	0.744	0.506	0.523	forkhead box J1
ENSG00000105655	ISYNA1	0.507	0.688	0.578	inositol-3-phosphate synthase 1
ENSG00000181513	ACBD4	0.617	0.565	0.59	acyl-CoA binding domain containing 4
ENSG00000138696	BMPR1B	0.695	0.534	0.542	bone morphogenetic protein receptor type 1B
ENSG00000122679	RAMP3	0.5	0.517	0.754	receptor activity modifying protein 3
ENSG00000015532	XYLT2	0.588	0.542	0.641	xylosyltransferase 2
ENSG00000071626	DAZAP1	0.629	0.598	0.542	DAZ associated protein 1
ENSG00000106636	YKT6	0.582	0.52	0.667	YKT6 v-SNARE homolog
ENSG00000187260	WDR86	0.573	0.581	0.614	WD repeat domain 86
ENSG00000136514	RTP4	0.72	0.507	0.541	receptor transporter protein 4
ENSG00000070404	FSTL3	0.643	0.543	0.582	follistatin like 3
ENSG00000119900	OGFRL1	0.626	0.502	0.638	opioid growth factor receptor like 1
ENSG00000116815	CD58	0.655	0.505	0.606	CD58 molecule
ENSG00000131238	PPT1	0.527	0.512	0.726	palmitoyl-protein thioesterase 1
ENSG00000163754	GYG1	0.642	0.574	0.549	glycogenin 1
ENSG00000169957	ZNF768	0.609	0.645	0.511	zinc finger protein 768
ENSG00000166123	GPT2	0.518	0.506	0.741	glutamic--pyruvic transaminase 2
ENSG00000116016	EPAS1	0.584	0.58	0.601	endothelial PAS domain protein 1
ENSG00000076662	ICAM3	0.595	0.528	0.641	intercellular adhesion molecule 3
ENSG00000171813	PWWP2B	0.599	0.55	0.615	PWWP domain containing 2B
ENSG00000184436	THAP7	0.572	0.609	0.581	THAP domain containing 7
ENSG00000159713	TPPP3	0.51	0.501	0.75	tubulin polymerization promoting protein family member 3
ENSG00000164050	PLXNB1	0.572	0.584	0.604	plexin B1
ENSG00000171033	PKIA	0.681	0.539	0.538	cAMP-dependent protein kinase inhibitor alpha
ENSG00000143416	SELENBP1	0.614	0.53	0.613	selenium binding protein 1
ENSG00000133878	DUSP26	0.581	0.615	0.56	dual specificity phosphatase 26
ENSG00000169136	ATF5	0.666	0.563	0.526	activating transcription factor 5
ENSG00000181610	MRPS23	0.646	0.599	0.509	mitochondrial ribosomal protein S23
ENSG00000091129	NRCAM	0.571	0.518	0.665	neuronal cell adhesion molecule
ENSG00000168938	PPIC	0.552	0.514	0.687	peptidylprolyl isomerase C
ENSG00000214357	NEURL1B	0.637	0.605	0.511	neuralized E3 ubiquitin protein ligase 1B
ENSG00000082781	ITGB5	0.606	0.528	0.618	integrin subunit beta 5
ENSG00000122203	KIAA1191	0.644	0.501	0.606	KIAA1191
ENSG00000163156	SCNM1	0.589	0.627	0.535	sodium channel modifier 1
ENSG00000103811	CTSH	0.53	0.512	0.708	cathepsin H
ENSG00000213920	MDP1	0.613	0.636	0.501	magnesium dependent phosphatase 1
ENSG00000165730	STOX1	0.689	0.517	0.543	storkhead box 1
ENSG00000090382	LYZ	0.645	0.519	0.584	lysozyme
ENSG00000176842	IRX5	0.736	0.508	0.504	iroquois homeobox 5
ENSG00000100263	RHBDD3	0.6	0.623	0.525	rhomboid domain containing 3
ENSG00000076604	TRAF4	0.525	0.631	0.589	TNF receptor associated factor 4
ENSG00000140682	TGFB1I1	0.642	0.521	0.581	transforming growth factor beta 1 induced transcript 1
ENSG00000182575	NXPH3	0.604	0.609	0.529	neurexophilin 3
ENSG00000159714	ZDHHC1	0.624	0.522	0.596	zinc finger DHHC-type containing 1
ENSG00000188677	PARVB	0.689	0.52	0.53	parvin beta
ENSG00000105321	CCDC9	0.584	0.511	0.642	coiled-coil domain containing 9
ENSG00000166333	ILK	0.543	0.52	0.673	integrin linked kinase
ENSG00000168118	RAB4A	0.598	0.551	0.587	RAB4A, member RAS oncogene family
ENSG00000144837	PLA1A	0.684	0.526	0.525	phospholipase A1 member A
ENSG00000172922	RNASEH2C	0.604	0.588	0.542	ribonuclease H2 subunit C
ENSG00000130733	YIPF2	0.51	0.661	0.56	Yip1 domain family member 2
ENSG00000136908	DPM2	0.569	0.559	0.603	dolichyl-phosphate mannosyltransferase subunit 2, regulatory
ENSG00000213523	SRA1	0.561	0.59	0.58	steroid receptor RNA activator 1
ENSG00000156860	FBRS	0.619	0.551	0.561	fibrosin
ENSG00000185000	DGAT1	0.568	0.623	0.539	diacylglycerol O-acyltransferase 1
ENSG00000112576	CCND3	0.61	0.531	0.589	cyclin D3
ENSG00000142453	CARM1	0.589	0.553	0.588	coactivator associated arginine methyltransferase 1
ENSG00000160200	CBS	0.602	0.519	0.608	cystathionine beta-synthase
ENSG00000027697	IFNGR1	0.559	0.662	0.508	interferon gamma receptor 1
ENSG00000140548	ZNF710	0.643	0.571	0.514	zinc finger protein 710
ENSG00000178075	GRAMD1C	0.645	0.518	0.564	GRAM domain containing 1C
ENSG00000175592	FOSL1	0.694	0.519	0.514	FOS like 1, AP-1 transcription factor subunit
ENSG00000143183	TMCO1	0.59	0.595	0.541	transmembrane and coiled-coil domains 1
ENSG00000205937	RNPS1	0.573	0.51	0.643	RNA binding protein with serine rich domain 1
ENSG00000204632	HLA-G	0.687	0.505	0.533	major histocompatibility complex, class I, G
ENSG00000143549	TPM3	0.651	0.557	0.514	tropomyosin 3
ENSG00000115234	SNX17	0.573	0.515	0.634	sorting nexin 17
ENSG00000132819	RBM38	0.541	0.563	0.615	RNA binding motif protein 38
ENSG00000166295	ANAPC16	0.516	0.576	0.626	anaphase promoting complex subunit 16
ENSG00000109919	MTCH2	0.603	0.513	0.602	mitochondrial carrier 2
ENSG00000123154	WDR83	0.548	0.56	0.609	WD repeat domain 83
ENSG00000182180	MRPS16	0.667	0.544	0.505	mitochondrial ribosomal protein S16
ENSG00000132522	GPS2	0.575	0.555	0.585	G protein pathway suppressor 2
ENSG00000140374	ETFA	0.541	0.552	0.621	electron transfer flavoprotein subunit alpha
ENSG00000125835	SNRPB	0.589	0.579	0.541	small nuclear ribonucleoprotein polypeptides B and B1
ENSG00000179403	VWA1	0.569	0.546	0.593	von Willebrand factor A domain containing 1
ENSG00000102317	RBM3	0.648	0.522	0.535	RNA binding motif protein 3
ENSG00000064666	CNN2	0.529	0.646	0.529	calponin 2
ENSG00000182307	C8orf33	0.618	0.567	0.513	chromosome 8 open reading frame 33
ENSG00000147588	PMP2	0.522	0.592	0.584	peripheral myelin protein 2
ENSG00000185475	TMEM179B	0.513	0.568	0.615	transmembrane protein 179B
ENSG00000139613	SMARCC2	0.606	0.543	0.545	SWI/SNF related, matrix associated, actin dependent regulator of chromatin subfamily c member 2
ENSG00000006282	SPATA20	0.521	0.535	0.637	spermatogenesis associated 20
ENSG00000125877	ITPA	0.541	0.575	0.576	inosine triphosphatase
ENSG00000172037	LAMB2	0.574	0.55	0.566	laminin subunit beta 2
ENSG00000172380	GNG12	0.599	0.567	0.522	G protein subunit gamma 12
ENSG00000124587	PEX6	0.605	0.537	0.546	peroxisomal biogenesis factor 6
ENSG00000160097	FNDC5	0.581	0.574	0.531	fibronectin type III domain containing 5
ENSG00000183963	SMTN	0.616	0.522	0.548	smoothelin
ENSG00000237441	RGL2	0.5	0.543	0.639	ral guanine nucleotide dissociation stimulator like 2
ENSG00000140365	COMMD4	0.573	0.546	0.563	COMM domain containing 4
ENSG00000008226	DLEC1	0.607	0.511	0.562	DLEC1 cilia and flagella associated protein
ENSG00000119673	ACOT2	0.577	0.585	0.517	acyl-CoA thioesterase 2
ENSG00000175575	PAAF1	0.58	0.537	0.559	proteasomal ATPase associated factor 1
ENSG00000185813	PCYT2	0.559	0.587	0.529	phosphate cytidylyltransferase 2, ethanolamine
ENSG00000142173	COL6A2	0.526	0.571	0.576	collagen type VI alpha 2 chain
ENSG00000167645	YIF1B	0.553	0.582	0.537	Yip1 interacting factor homolog B, membrane trafficking protein
ENSG00000172725	CORO1B	0.539	0.58	0.553	coronin 1B
ENSG00000137547	MRPL15	0.574	0.511	0.577	mitochondrial ribosomal protein L15
ENSG00000105323	HNRNPUL1	0.586	0.503	0.572	heterogeneous nuclear ribonucleoprotein U like 1
ENSG00000197444	OGDHL	0.631	0.518	0.511	oxoglutarate dehydrogenase L
ENSG00000183283	DAZAP2	0.577	0.505	0.578	DAZ associated protein 2
ENSG00000105426	PTPRS	0.574	0.526	0.559	protein tyrosine phosphatase receptor type S
ENSG00000183397	C19orf71	0.585	0.517	0.555	chromosome 19 open reading frame 71
ENSG00000204316	MRPL38	0.5	0.545	0.61	mitochondrial ribosomal protein L38
ENSG00000156973	PDE6D	0.527	0.581	0.546	phosphodiesterase 6D
ENSG00000156873	PHKG2	0.551	0.541	0.561	phosphorylase kinase catalytic subunit gamma 2
ENSG00000071051	NCK2	0.567	0.524	0.561	NCK adaptor protein 2
ENSG00000176108	CHMP6	0.527	0.572	0.55	charged multivesicular body protein 6
ENSG00000198523	PLN	0.624	0.504	0.516	phospholamban
ENSG00000187634	SAMD11	0.491	0.542	0.611	sterile alpha motif domain containing 11
ENSG00000018408	WWTR1	0.607	0.504	0.532	WW domain containing transcription regulator 1
ENSG00000122042	UBL3	0.599	0.51	0.533	ubiquitin like 3
ENSG00000160392	C19orf47	0.549	0.553	0.538	chromosome 19 open reading frame 47
ENSG00000183605	SFXN4	0.523	0.533	0.583	sideroflexin 4
ENSG00000165006	UBAP1	0.532	0.515	0.588	ubiquitin associated protein 1
ENSG00000137364	TPMT	0.594	0.512	0.524	thiopurine S-methyltransferase
ENSG00000175197	DDIT3	0.492	0.61	0.528	DNA damage inducible transcript 3
ENSG00000117154	IGSF21	0.54	0.514	0.576	immunoglobin superfamily member 21
ENSG00000173545	ZNF622	0.564	0.507	0.556	zinc finger protein 622
ENSG00000099904	ZDHHC8	0.556	0.547	0.523	zinc finger DHHC-type palmitoyltransferase 8
ENSG00000010626	LRRC23	0.552	0.503	0.571	leucine rich repeat containing 23
ENSG00000115129	TP53I3	0.528	0.572	0.516	tumor protein p53 inducible protein 3
ENSG00000185361	TNFAIP8L1	0.544	0.502	0.567	TNF alpha induced protein 8 like 1
ENSG00000127837	AAMP	0.532	0.508	0.572	angio associated migratory cell protein
ENSG00000167747	C19orf48	0.519	0.552	0.539	multidrug resistance-related protein
ENSG00000178821	TMEM52	0.579	0.501	0.529	transmembrane protein 52
ENSG00000008853	RHOBTB2	0.543	0.534	0.528	Rho related BTB domain containing 2
ENSG00000171202	TMEM126A	0.494	0.513	0.597	transmembrane protein 126A
ENSG00000142330	CAPN10	0.563	0.501	0.531	calpain 10
ENSG00000187778	MCRS1	0.56	0.515	0.52	microspherule protein 1
ENSG00000136522	MRPL47	0.541	0.524	0.528	mitochondrial ribosomal protein L47
ENSG00000167114	SLC27A4	0.515	0.524	0.553	solute carrier family 27 member 4
ENSG00000116254	CHD5	0.525	0.562	0.504	chromodomain helicase DNA binding protein 5
ENSG00000138028	CGREF1	0.5	0.56	0.53	cell growth regulator with EF-hand domain 1
ENSG00000170638	TRABD	0.542	0.522	0.517	TraB domain containing
ENSG00000106077	ABHD11	0.5	0.553	0.522	abhydrolase domain containing 11
ENSG00000104671	DCTN6	0.55	0.502	0.522	dynactin subunit 6
ENSG00000116663	FBXO6	0.518	0.543	0.51	F-box protein 6
ENSG00000123131	PRDX4	0.524	0.518	0.528	peroxiredoxin 4
ENSG00000198478	SH3BGRL2	0.555	0.511	0.503	SH3 domain binding glutamate rich protein like 2
ENSG00000100726	TELO2	0.488	0.533	0.545	telomere maintenance 2
ENSG00000101246	ARFRP1	0.51	0.527	0.524	ADP ribosylation factor related protein 1
ENSG00000134056	MRPS36	0.488	0.504	0.5	mitochondrial ribosomal protein S36

## Sheet: Table S7
Table S7. List of high-confidence candidate lncRNAs predicted by PredSynRNA using the developmental brain gene expression features from BrainSpan.
gene_id	gene_symbol	predicted probability by SVM	predicted probability by ANN	predicted probability by RF
ENSG00000225917	AC006427.1	0.963	0.979	0.944
ENSG00000175061	C17orf76-AS1	0.927	0.958	1
ENSG00000241836	AC073321.5	0.924	0.953	0.975
ENSG00000236358	RP5-827C21.2	0.872	0.979	0.967
ENSG00000257309	RP11-603J24.18	0.844	0.967	0.999
ENSG00000230729	RP11-296L22.8	0.967	0.994	0.842
ENSG00000228474	OST4	0.896	0.933	0.959
ENSG00000255498	RP11-618K13.2	0.896	0.965	0.921
ENSG00000256100	AP000721.4	0.917	0.933	0.924
ENSG00000257524	RP11-203J24.9	0.907	0.939	0.901
ENSG00000246493	SNHG8	0.871	0.938	0.934
ENSG00000254741	RP11-661A12.7	0.894	0.935	0.909
ENSG00000249124	C16orf13	0.866	0.926	0.944
ENSG00000259001	RPPH1	0.932	0.989	0.794
ENSG00000177410	ZNFX1-AS1	0.839	0.901	0.97
ENSG00000249281	AC093484.6	0.842	0.906	0.954
ENSG00000258017	RP11-386G11.10	0.902	0.816	0.982
ENSG00000255198	SNHG9	0.919	0.978	0.801
ENSG00000255339	RP11-411B6.6	0.878	0.895	0.91
ENSG00000251660	AC007036.5	0.944	0.913	0.791
ENSG00000251562	MALAT1	0.901	0.964	0.773
ENSG00000241489	AF011889.5	0.985	0.918	0.733
ENSG00000258575	RP11-998D10.2	0.737	0.992	0.903
ENSG00000257499	RP11-571M6.8	0.822	0.9	0.905
ENSG00000245970	KB-1208A12.3	0.786	0.86	0.974
ENSG00000250610	RP11-738E22.2	0.779	0.923	0.907
ENSG00000257809	RP11-603J24.14	0.824	0.921	0.861
ENSG00000253851	RP11-318M2.3	0.886	0.918	0.8
ENSG00000248272	AL593851.1	0.852	0.793	0.954
ENSG00000255508	MIR3654	0.889	0.91	0.796
ENSG00000258714	RP11-998D10.7	0.899	0.913	0.782
ENSG00000254452	RP11-867G23.4	0.825	0.866	0.89
ENSG00000236472	AC002401.1	0.878	0.841	0.858
ENSG00000237411	AC003043.2	0.82	0.881	0.87
ENSG00000203875	SNHG5	0.903	0.922	0.74
ENSG00000254429	CTD-2562J17.7	0.884	0.838	0.837
ENSG00000170233	NLRP1	0.891	0.808	0.858
ENSG00000234194	RP4-781B1.2	0.839	0.892	0.799
ENSG00000240889	RP4-726N20.2	0.855	0.899	0.775
ENSG00000235423	RP11-282O18.3	0.789	0.852	0.886
ENSG00000225177	RP11-390P2.4	0.899	0.877	0.73
ENSG00000256116	RP11-783K16.14	0.832	0.85	0.815
ENSG00000254963	CTD-2562J17.9	0.919	0.824	0.753
ENSG00000254501	AP003068.9	0.758	0.814	0.922
ENSG00000253518	CTD-2031P19.4	0.855	0.943	0.694
ENSG00000223989	RP11-84A14.5	0.852	0.805	0.831
ENSG00000225445	AC003102.3	0.796	0.841	0.837
ENSG00000245067	RP11-12A1.1	0.796	0.837	0.828
ENSG00000254732	RP11-691N7.6	0.804	0.783	0.872
ENSG00000255126	CTD-2531D15.5	0.843	0.879	0.734
ENSG00000234171	AC108488.3	0.842	0.823	0.774
ENSG00000253948	RP11-410L14.2	0.837	0.872	0.728
ENSG00000240742	RP11-465L10.7	0.828	0.907	0.702
ENSG00000182165	TP53TG1	0.776	0.821	0.839
ENSG00000250186	RP11-1079K10.4	0.757	0.825	0.853
ENSG00000245910	SNHG6	0.906	0.897	0.623
ENSG00000250638	AC068499.6	0.89	0.728	0.798
ENSG00000256428	RP11-467L20.9	0.726	0.712	0.966
ENSG00000224525	RP11-561I11.2	0.984	0.845	0.574
ENSG00000232607	MIR497HG	0.786	0.841	0.769
ENSG00000250166	RP11-268P4.5	0.918	0.764	0.704
ENSG00000117242	PINK1-AS1	0.82	0.763	0.791
ENSG00000254969	RP11-939C17.2	0.802	0.925	0.643
ENSG00000234555	RP11-74C13.4	0.837	0.839	0.694
ENSG00000258430	RP11-982M15.2	0.766	0.752	0.842
ENSG00000250222	CTC-338M12.5	0.841	0.8	0.717
ENSG00000227757	AP000282.2	0.841	0.732	0.776
ENSG00000227407	AC008746.3	0.663	0.814	0.872
ENSG00000251534	RP1-96H9.6	0.778	0.779	0.791
ENSG00000258644	RP11-718G2.3	0.682	0.775	0.887
ENSG00000241732	RP11-38P22.2	0.842	0.823	0.673
ENSG00000258486	RN7SL1	0.618	0.973	0.744
ENSG00000224636	AC131971.3	0.725	0.732	0.877
ENSG00000175701	LINC00116	0.803	0.807	0.721
ENSG00000248015	AC005329.7	0.738	0.767	0.824
ENSG00000224665	RP11-197N18.2	0.826	0.859	0.638
ENSG00000256329	SCARNA10	0.854	0.804	0.659
ENSG00000258056	RP11-644F5.11	0.771	0.74	0.805
ENSG00000259526	RP11-330L19.4	0.778	0.67	0.864
ENSG00000225339	RP11-513I15.6	0.918	0.784	0.61
ENSG00000255275	RP13-279N23.2	0.704	0.776	0.823
ENSG00000259291	RP11-617F23.1	0.832	0.813	0.658
ENSG00000227741	RP11-536C5.7	0.846	0.902	0.551
ENSG00000226950	SNHG13	0.736	0.829	0.732
ENSG00000237938	RP11-288I21.1	0.848	0.786	0.662
ENSG00000250218	ALDH1L1-AS1	0.881	0.711	0.703
ENSG00000178947	LINC00086	0.833	0.785	0.67
ENSG00000232689	RP11-561I11.3	0.973	0.768	0.538
ENSG00000242590	RP11-54O7.14	0.66	0.805	0.814
ENSG00000239775	AC017116.11	0.843	0.833	0.598
ENSG00000256010	U47924.11	0.714	0.74	0.819
ENSG00000259159	RP11-334E6.11	0.802	0.679	0.783
ENSG00000237976	RP11-126K1.6	0.821	0.715	0.718
ENSG00000232157	RP1-187N21.2	0.903	0.708	0.643
ENSG00000258663	RP11-123M6.2	0.704	0.884	0.663
ENSG00000232065	AC023797.1	0.842	0.694	0.715
ENSG00000254762	RP11-867G23.2	0.721	0.713	0.814
ENSG00000235426	RP11-342M3.5	0.816	0.814	0.617
ENSG00000241728	AP001062.8	0.771	0.803	0.661
ENSG00000204934	RP4-751H13.6	0.67	0.695	0.87
ENSG00000232442	CTD-3184A7.4	0.734	0.746	0.753
ENSG00000253982	CTD-2336O2.1	0.722	0.733	0.776
ENSG00000258424	RP11-471B22.2	0.828	0.663	0.74
ENSG00000236782	RP11-96L14.7	0.73	0.785	0.713
ENSG00000255949	AP003419.16	0.741	0.775	0.71
ENSG00000243888	RP11-548B3.3	0.813	0.731	0.677
ENSG00000258232	RP11-161H23.5	0.859	0.692	0.666
ENSG00000258409	RP11-195F19.30	0.791	0.831	0.595
ENSG00000255135	RP11-111M22.3	0.719	0.78	0.714
ENSG00000254549	RP4-541C22.4	0.705	0.754	0.753
ENSG00000234741	GAS5	0.748	0.76	0.701
ENSG00000255542	RP4-683L5.1	0.942	0.715	0.55
ENSG00000224272	AC114730.3	0.816	0.626	0.762
ENSG00000232581	AC079742.4	0.773	0.756	0.673
ENSG00000241720	RP4-735C1.4	0.757	0.769	0.673
ENSG00000126005	MT1P3	0.746	0.783	0.667
ENSG00000259417	RP11-2E17.1	0.75	0.774	0.668
ENSG00000256185	RP11-612B6.2	0.724	0.702	0.765
ENSG00000246022	ALDH1L1-AS2	0.847	0.627	0.717
ENSG00000255245	RP11-728F11.6	0.854	0.649	0.686
ENSG00000236754	AC004019.13	0.763	0.633	0.79
ENSG00000224731	AC016716.2	0.871	0.75	0.562
ENSG00000255448	RP1-59M18.2	0.822	0.698	0.662
ENSG00000247556	RP11-46M12.1	0.888	0.77	0.51
ENSG00000257341	AL928654.7	0.82	0.7	0.643
ENSG00000244380	RP11-24C3.2	0.769	0.733	0.658
ENSG00000240801	AC132217.4	0.917	0.721	0.519
ENSG00000100931	CHMP4A	0.722	0.761	0.662
ENSG00000257270	RP11-521B24.5	0.683	0.734	0.723
ENSG00000249758	CTB-43P18.1	0.748	0.65	0.742
ENSG00000259716	RP5-977B1.11	0.776	0.836	0.524
ENSG00000259031	CTD-2062F14.3	0.787	0.695	0.654
ENSG00000204044	RP11-465L10.10	0.813	0.643	0.679
ENSG00000254960	KIRREL3-AS2	0.911	0.719	0.504
ENSG00000229953	RP11-284F21.7	0.633	0.743	0.75
ENSG00000238123	MID1IP1-AS1	0.846	0.602	0.677
ENSG00000248859	RP11-375B1.3	0.807	0.644	0.672
ENSG00000232388	RP11-379J5.2	0.648	0.728	0.747
ENSG00000255118	RP11-703H8.7	0.707	0.738	0.675
ENSG00000256007	ARAP1-AS1	0.7	0.739	0.68
ENSG00000257342	RP11-571M6.7	0.704	0.674	0.741
ENSG00000233078	RP11-5P18.5	0.682	0.756	0.675
ENSG00000225383	SFTA1P	0.803	0.62	0.689
ENSG00000189238	RP11-173C20.1	0.857	0.588	0.663
ENSG00000259038	CTD-2325P2.4	0.829	0.644	0.634
ENSG00000257379	RP11-793H13.8	0.727	0.585	0.787
ENSG00000240143	RP4-753P9.3	0.787	0.521	0.789
ENSG00000257913	RP11-386G11.5	0.889	0.647	0.558
ENSG00000254230	RP11-582J16.3	0.677	0.702	0.713
ENSG00000204261	XXbac-BPG246D15.8	0.763	0.688	0.638
ENSG00000232412	RP1-315G1.3	0.814	0.673	0.592
ENSG00000247585	AC008567.1	0.702	0.653	0.724
ENSG00000257698	RP11-620J15.3	0.651	0.667	0.757
ENSG00000244239	AC007009.1	0.76	0.689	0.626
ENSG00000224616	RP11-305E17.6	0.792	0.651	0.63
ENSG00000240685	RP11-286H14.6	0.647	0.705	0.719
ENSG00000231327	AC016700.5	0.782	0.577	0.711
ENSG00000248184	RP11-231C18.1	0.822	0.638	0.61
ENSG00000205559	CTA-384D8.20	0.816	0.565	0.684
ENSG00000240005	RP11-293A21.1	0.811	0.595	0.648
ENSG00000226824	RP4-756H11.3	0.826	0.635	0.593
ENSG00000242557	RP11-316M1.11	0.847	0.584	0.621
ENSG00000248925	CTD-2083E4.6	0.782	0.535	0.714
ENSG00000234327	AC012146.7	0.663	0.738	0.625
ENSG00000250188	RP4-758J18.5	0.647	0.686	0.692
ENSG00000226287	TMEM191A	0.795	0.611	0.615
ENSG00000240825	RP11-392A14.7	0.82	0.685	0.514
ENSG00000248367	CTB-129O4.1	0.782	0.612	0.624
ENSG00000225194	LINC00092	0.825	0.583	0.608
ENSG00000227495	AC109333.10	0.738	0.596	0.681
ENSG00000224489	RP11-179H18.8	0.703	0.614	0.697
ENSG00000177112	RP11-58H20.3	0.803	0.527	0.683
ENSG00000254665	RP11-152H18.3	0.664	0.704	0.645
ENSG00000248411	CTD-2517M14.5	0.724	0.709	0.571
ENSG00000258441	CTD-2552B11.4	0.779	0.623	0.6
ENSG00000253978	CTB-178M22.2	0.839	0.561	0.6
ENSG00000240475	RP11-96C23.7	0.697	0.673	0.63
ENSG00000231864	RP11-229P13.23	0.737	0.681	0.581
ENSG00000223573	PLAC2	0.816	0.606	0.577
ENSG00000256092	RP13-942N8.1	0.771	0.588	0.635
ENSG00000229257	RP11-229P13.22	0.639	0.67	0.684
ENSG00000237512	RP11-790G19.2	0.872	0.589	0.531
ENSG00000240397	RP11-4K3__A.2	0.785	0.619	0.588
ENSG00000240289	RP11-240D10.2	0.704	0.58	0.707
ENSG00000231920	RP11-565H13.2	0.833	0.542	0.615
ENSG00000249705	AC022413.1	0.623	0.699	0.66
ENSG00000255390	RP11-732A19.5	0.626	0.708	0.645
ENSG00000228701	RP11-251A15.4	0.783	0.548	0.645
ENSG00000258749	RP11-688G15.3	0.667	0.719	0.588
ENSG00000234857	RP11-831H9.16	0.692	0.642	0.638
ENSG00000108504	TEN1	0.742	0.67	0.56
ENSG00000248839	RP11-227H4.5	0.739	0.678	0.554
ENSG00000236197	AC002429.5	0.838	0.598	0.534
ENSG00000153363	LINC00467	0.719	0.577	0.673
ENSG00000241357	RP11-758P17.2	0.521	0.725	0.722
ENSG00000259007	RP11-463J10.3	0.877	0.534	0.555
ENSG00000254690	GS1-393G12.12	0.686	0.696	0.583
ENSG00000245773	AL121928.1	0.655	0.723	0.586
ENSG00000229891	Z83851.1	0.749	0.638	0.576
ENSG00000142396	AC020915.4	0.62	0.627	0.714
ENSG00000244158	RP1-93H18.6	0.728	0.503	0.73
ENSG00000234104	RP5-1177M21.1	0.836	0.523	0.602
ENSG00000229227	RP11-38L15.2	0.879	0.553	0.528
ENSG00000254459	RP11-91P24.7	0.724	0.559	0.677
ENSG00000230839	RP5-968J1.1	0.739	0.615	0.606
ENSG00000203469	RP5-1113E3.3	0.675	0.643	0.641
ENSG00000237517	DGCR5	0.732	0.715	0.511
ENSG00000248603	RP3-412A9.10	0.76	0.551	0.637
ENSG00000229539	RP11-119B16.2	0.757	0.512	0.674
ENSG00000254911	SCARNA9	0.698	0.691	0.552
ENSG00000225828	RP4-811H24.6	0.797	0.551	0.591
ENSG00000232803	RP11-93B14.5	0.718	0.505	0.714
ENSG00000177133	RP1-163G9.1	0.764	0.601	0.568
ENSG00000225472	RP11-120J1.1	0.78	0.598	0.554
ENSG00000235261	NICN1-AS1	0.677	0.578	0.675
ENSG00000255449	RP11-91P24.6	0.687	0.575	0.667
ENSG00000256034	RP11-707G14.1	0.742	0.649	0.538
ENSG00000214738	ABHD11-AS2	0.592	0.664	0.672
ENSG00000237797	RP11-472N13.3	0.763	0.556	0.604
ENSG00000204791	CTD-3065J16.6	0.778	0.524	0.614
ENSG00000235387	RP11-327L3.1	0.695	0.531	0.689
ENSG00000213468	RP11-453F18__B.1	0.784	0.582	0.548
ENSG00000257607	RP11-449P15.1	0.67	0.565	0.678
ENSG00000237310	GS1-124K5.4	0.645	0.643	0.62
ENSG00000226853	AC010894.3	0.754	0.531	0.621
ENSG00000250661	RP11-458I7.4	0.546	0.742	0.616
ENSG00000204054	RP11-492E3.1	0.71	0.516	0.677
ENSG00000235314	AC017116.8	0.728	0.658	0.514
ENSG00000248101	AC002116.5	0.607	0.611	0.682
ENSG00000258864	CTC-554D6.1	0.758	0.595	0.547
ENSG00000259529	RP11-468E2.4	0.648	0.687	0.562
ENSG00000258908	RP11-203M5.8	0.614	0.689	0.593
ENSG00000230270	RP4-758J18.8	0.861	0.511	0.522
ENSG00000255509	RP11-445F12.1	0.76	0.565	0.569
ENSG00000227220	RP11-69I8.3	0.801	0.55	0.539
ENSG00000231486	AC096579.7	0.793	0.523	0.573
ENSG00000228288	RP11-480I12.3	0.667	0.634	0.588
ENSG00000232352	U73167.7	0.65	0.534	0.705
ENSG00000235453	C9orf133	0.718	0.666	0.503
ENSG00000247134	RP11-11N9.4	0.716	0.55	0.619
ENSG00000257935	RP11-82C23.2	0.753	0.601	0.527
ENSG00000253716	RP13-582O9.5	0.753	0.588	0.539
ENSG00000241269	AC093620.5	0.816	0.522	0.54
ENSG00000257663	RP11-1100L3.7	0.538	0.605	0.732
ENSG00000259065	RP5-1021I20.1	0.751	0.539	0.583
ENSG00000226403	RP11-31F19.1	0.65	0.558	0.664
ENSG00000227085	RP5-1141O19.2	0.648	0.501	0.723
ENSG00000254003	CTB-167B5.1	0.662	0.64	0.57
ENSG00000255224	CTD-3065J16.9	0.632	0.647	0.589
ENSG00000256603	RP11-667M19.2	0.661	0.634	0.571
ENSG00000185837	CECR5-AS1	0.782	0.555	0.526
ENSG00000224195	RP11-574K11.5	0.674	0.622	0.565
ENSG00000248922	AL137061.2	0.797	0.556	0.507
ENSG00000228109	MFI2-AS1	0.685	0.622	0.549
ENSG00000225733	AC090937.2	0.678	0.54	0.636
ENSG00000233554	RP11-326F20.5	0.733	0.554	0.565
ENSG00000257816	AL512355.4	0.635	0.647	0.564
ENSG00000232257	RP11-92G12.3	0.791	0.528	0.523
ENSG00000231064	RP11-263K19.4	0.623	0.619	0.599
ENSG00000222041	LINC00152	0.705	0.503	0.633
ENSG00000228106	RP11-452F19.3	0.724	0.527	0.588
ENSG00000248508	RP11-521C20.4	0.678	0.505	0.656
ENSG00000225986	RP3-340N1.5	0.674	0.517	0.646
ENSG00000257764	RP11-1143G9.4	0.691	0.558	0.586
ENSG00000239268	RP11-384F7.2	0.651	0.65	0.533
ENSG00000258610	RP11-488C13.7	0.694	0.584	0.554
ENSG00000225127	LINC00237	0.774	0.517	0.538
ENSG00000245105	RP11-436I9.2	0.606	0.522	0.7
ENSG00000223764	RP11-54O7.3	0.715	0.531	0.582
ENSG00000247049	CTC-338M12.7	0.643	0.564	0.621
ENSG00000256370	AL353660.1	0.772	0.545	0.507
ENSG00000236540	AC006547.13	0.703	0.583	0.536
ENSG00000239685	AP006309.4	0.51	0.604	0.707
ENSG00000204272	RP11-622K12.1	0.649	0.583	0.588
ENSG00000255050	RP11-661A12.9	0.668	0.506	0.645
ENSG00000244137	RP11-99J16__A.2	0.692	0.512	0.613
ENSG00000243230	RP11-286H14.8	0.735	0.503	0.578
ENSG00000224870	RP4-758J18.2	0.523	0.554	0.737
ENSG00000257303	RP11-977G19.11	0.606	0.63	0.576
ENSG00000258830	RP11-123K3.4	0.676	0.579	0.556
ENSG00000249523	AC008537.2	0.646	0.66	0.502
ENSG00000241990	RP6-109B7.3	0.733	0.52	0.55
ENSG00000229191	RP11-168O16.1	0.668	0.554	0.58
ENSG00000258092	RP4-816N1.7	0.585	0.535	0.678
ENSG00000225465	RFPL1-AS1	0.651	0.599	0.548
ENSG00000250208	RP11-143E21.7	0.675	0.576	0.542
ENSG00000240211	RP11-758P17.3	0.517	0.652	0.623
ENSG00000239298	RP4-758J18.3	0.561	0.656	0.575
ENSG00000255857	RP1-278C19.3	0.599	0.574	0.615
ENSG00000244953	RP11-613D13.8	0.65	0.516	0.617
ENSG00000226245	ZNF32-AS1	0.582	0.645	0.554
ENSG00000243698	RP11-574K11.18	0.657	0.592	0.532
ENSG00000228703	RP5-1160K1.6	0.695	0.537	0.547
ENSG00000259605	AC074212.5	0.634	0.521	0.621
ENSG00000244151	RP11-148K1.12	0.669	0.548	0.557
ENSG00000231663	RP5-827C21.4	0.694	0.549	0.528
ENSG00000135253	KCP	0.631	0.623	0.517
ENSG00000254445	HSPB2-C11orf52	0.698	0.525	0.545
ENSG00000258655	RP11-431H16.2	0.655	0.566	0.545
ENSG00000212694	AC084018.1	0.735	0.53	0.5
ENSG00000249106	RP11-806K15.1	0.654	0.597	0.511
ENSG00000257096	AE000658.22	0.629	0.556	0.566
ENSG00000224699	RP11-225L12.2	0.595	0.601	0.555
ENSG00000246044	AL138781.1	0.629	0.588	0.524
ENSG00000255168	RP11-458D21.5	0.681	0.538	0.521
ENSG00000236618	AC100748.2	0.592	0.572	0.576
ENSG00000234899	AC005152.2	0.692	0.508	0.54
ENSG00000259052	AL157871.2	0.592	0.617	0.529
ENSG00000254791	FAR1-IT1	0.67	0.501	0.566
ENSG00000239569	RP11-325F22.4	0.595	0.574	0.568
ENSG00000235106	LINC00094	0.636	0.552	0.545
ENSG00000238276	RP11-245J24.1	0.663	0.514	0.556
ENSG00000236609	AC073343.8	0.663	0.512	0.556
ENSG00000157306	RP11-66N24.4	0.636	0.561	0.53
ENSG00000232993	RP11-334A14.5	0.563	0.545	0.608
ENSG00000257950	RP11-48B14.2	0.586	0.551	0.576
ENSG00000180769	WDFY3-AS2	0.685	0.517	0.509
ENSG00000256028	RP11-197N18.4	0.619	0.543	0.548
ENSG00000176734	TRIL	0.49	0.524	0.694
ENSG00000235027	AC068580.6	0.532	0.54	0.635
ENSG00000234531	RP11-288G11.3	0.543	0.622	0.54
ENSG00000256511	KB-1995A5.13	0.637	0.529	0.534
ENSG00000232019	AC074183.4	0.519	0.547	0.628
ENSG00000235501	RP4-639F20.1	0.588	0.521	0.579
ENSG00000254400	RP11-732A19.8	0.539	0.61	0.522
ENSG00000255173	AP003068.12	0.582	0.55	0.533
ENSG00000227091	RP5-1028L10.1	0.529	0.575	0.557
ENSG00000226083	RP11-110H10.2	0.591	0.519	0.527
ENSG00000253356	RP11-90P5.2	0.511	0.568	0.538
ENSG00000223891	RP5-995J12.2	0.547	0.542	0.502

## Sheet: Table S8
Table S8. List of SynGO synaptic genes that show core enrichment in the GSEAPreranked analysis.
NAME	SYMBOL	RANK IN GENE LIST	RANK METRIC SCORE	RUNNING ES	CORE ENRICHMENT
row_0	RPL8	0	0.473994	0.00807636	Yes
row_1	RPS20	4	0.455856	0.0155442	Yes
row_2	RPL31	13	0.436277	0.0221794	Yes
row_3	CASKIN1	19	0.427336	0.0289616	Yes
row_4	GAPDH	28	0.414751	0.03523	Yes
row_5	RPS25	31	0.413521	0.0420763	Yes
row_6	RPL34	39	0.40576	0.0482913	Yes
row_7	RPL30	45	0.401657	0.054636	Yes
row_8	OLFM2	50	0.399151	0.0610379	Yes
row_9	RPS27A	53	0.397741	0.0676153	Yes
row_10	KIF5A	56	0.395026	0.0741465	Yes
row_11	NDRG2	79	0.377634	0.078385	Yes
row_12	RPSA	98	0.364973	0.082807	Yes
row_13	RPS24	102	0.36279	0.0886891	Yes
row_14	PIN1	110	0.358015	0.0940905	Yes
row_15	RPL5	130	0.342706	0.0980333	Yes
row_16	SCAMP5	140	0.335553	0.102852	Yes
row_17	MARCKSL1	147	0.332893	0.107926	Yes
row_18	PSENEN	148	0.332761	0.113596	Yes
row_19	C1QL1	152	0.332445	0.118961	Yes
row_20	PFN2	153	0.332114	0.124619	Yes
row_21	RPS27	161	0.328817	0.129523	Yes
row_22	RAB1B	162	0.327735	0.135108	Yes
row_23	RAB11B	178	0.322499	0.139105	Yes
row_24	MAPK3	182	0.319761	0.144254	Yes
row_25	PPP1R1B	188	0.316728	0.149152	Yes
row_26	RPLP0	208	0.311723	0.152567	Yes
row_27	TUFM	217	0.308355	0.157022	Yes
row_28	LRRC4B	230	0.302345	0.160976	Yes
row_29	FXYD6	232	0.302094	0.166024	Yes
row_30	UNC13C	246	0.296356	0.169776	Yes
row_31	CPLX1	263	0.287531	0.173078	Yes
row_32	ALDOC	276	0.282305	0.17669	Yes
row_33	CNN3	315	0.271837	0.177529	Yes
row_34	RPL27A	341	0.267432	0.17959	Yes
row_35	RAC1	358	0.260346	0.182429	Yes
row_36	RIMS3	363	0.25974	0.186455	Yes
row_37	ADORA2B	391	0.250668	0.188031	Yes
row_38	GRIN2C	410	0.247162	0.190446	Yes
row_39	PRR7	439	0.241099	0.191759	Yes
row_40	COMT	443	0.240707	0.195561	Yes
row_41	RPL9	516	0.22671	0.192237	Yes
row_42	SPTAN1	543	0.219481	0.193381	Yes
row_43	DPYSL2	546	0.219192	0.196916	Yes
row_44	CLSTN1	553	0.218293	0.200037	Yes
row_45	SKP1	560	0.216817	0.203132	Yes
row_46	APBB1	593	0.208706	0.203494	Yes
row_47	RAC3	596	0.208467	0.206847	Yes
row_48	DNAJB1	600	0.207912	0.21009	Yes
row_49	RIMS4	627	0.202684	0.210948	Yes
row_50	EIF4G2	632	0.202298	0.213996	Yes
row_51	SYNGR1	633	0.201769	0.217434	Yes
row_52	EEF1D	676	0.19165	0.216507	Yes
row_53	RPL10	687	0.189171	0.218732	Yes
row_54	CBLN2	700	0.186014	0.220703	Yes
row_55	IQSEC1	715	0.183203	0.222427	Yes
row_56	NPTXR	739	0.177285	0.223152	Yes
row_57	DOC2A	769	0.171941	0.223187	Yes
row_58	ARRB2	786	0.169132	0.224472	Yes
row_59	DGKZ	791	0.168192	0.226938	Yes
row_60	RTN4	822	0.163514	0.22673	Yes
row_61	ADD3	847	0.159841	0.227058	Yes
row_62	ABI3	860	0.157767	0.228548	Yes
row_63	FEZ1	923	0.148252	0.224885	Yes
row_64	CALB2	942	0.145457	0.225567	Yes
row_65	BCAS1	972	0.141483	0.225083	Yes
row_66	PPFIA4	990	0.138381	0.225744	Yes
row_67	LYN	1008	0.135823	0.226361	Yes
row_68	EIF4EBP2	1015	0.134998	0.228063	Yes
row_69	CSPG5	1038	0.132749	0.228128	Yes
row_70	SCRIB	1047	0.131796	0.229575	Yes
row_71	STX1A	1051	0.131017	0.231508	Yes
row_72	STX12	1078	0.12754	0.231086	Yes
row_73	CAMK1	1084	0.126932	0.23275	Yes
row_74	SV2A	1103	0.124686	0.233078	Yes
row_75	PHB	1132	0.122145	0.232364	Yes
row_76	GRIN2D	1144	0.120562	0.23332	Yes
row_77	CNTN1	1155	0.119399	0.234356	Yes
row_78	SYDE1	1158	0.11914	0.236187	Yes
row_79	NCAN	1173	0.117909	0.236798	Yes
row_80	NTNG2	1197	0.11559	0.236472	Yes
row_81	ABLIM3	1209	0.114201	0.23732	Yes
